# Supplementary material for: ICELLNET v2: a versatile method for cell–cell communication analysis from human transcriptomic data
Source: Bioinformatics. 2024 Mar 15;40(3):btae089. doi: 10.1093/bioinformatics/btae089 (PMC10955248; doi:10.1093/bioinformatics/btae089)
Supplement: btae089_Supplementary_Data [file btae089_supplementary_data.xlsx]

## Sheet: Supp_Data_1
Ligand 1	Ligand 2	Ligand 3	Ligand 4	Receptor 1	Receptor 2	Receptor 3	Receptor 4	Receptor 5	Alias	Family	Subfamily	Other family	Reference
TIMP1	MMP9			LRP1									11279011
LTB	LTA			LTBR					TNFSF3=LTB / TNFRSF3 = LTBR	Cytokine	TNF		11239407
ITGAV	ITGB5			ADGRB1						Cell adhesion	Adhesion GPCR		14980512 ; 28968187
ITGAV	ITGB3			ADGRA2						Cell adhesion	Adhesion GPCR		16982628 ; 28968187
ITGAV	ITGB3			ADGRE5						Cell adhesion	Adhesion GPCR		15576472
ITGA5	ITGB1			ADGRE5						Cell adhesion	Adhesion GPCR		15576472
INHBA	INHBB			ACVR1B	ACVR2B					Cytokine	TGF		8622651; 8721982
INHBA	INHBB			ACVR1C	ACVR2B					Cytokine	TGF		8622651; 8721982
INHBA	INHBB			ACVR1B	ACVR2A					Cytokine	TGF		8622651; 8721982
INHBA	INHBB			ACVR1C	ACVR2A					Cytokine	TGF		8622651; 8721982
EBI3	IL27			IL27RA	IL6ST				IL30=IL27p28 ; IL27=IL27+EBI3	Cytokine	type 1		14764690 ; 9143707
IL12B	IL23A			IL12RB1	IL23R					Cytokine	type 1		12023369
IL12A	IL12B			IL12RB1	IL12RB2					Cytokine	type 1		9143707
IL27	IL12A			IL27RA	IL12RB2				IL12A=p35	Cytokine	type 1		24743305
EBI3	IL12A			IL6ST	IL12RB2				IL35 = IL12A + EBI3	Cytokine	type 1		22306691; 25919641
IGHG1	IGLC1			FCGR2B						Innate immune			10917521
IGHG1	IGLC1			FCGR3B						Innate immune			10917521
BMP15	GDF9			BMPR1B	BMPR2	ACVR1B			GDF9b	Cytokine	TGF		23382188
UNC5D	FLRT2			ADGRL3						Cell adhesion	Adhesion GPCR		27091502
FGA	FGG	FGB		ITGA2B	ITGB3					ECM interaction			26867579
FGA	FGG	FGB		ITGB2	ITGAM					ECM interaction			16601240
FGA	FGG	FGB		TLR4						Innate immune	TLR		24661950
IL34	CSF1			CSF1R						Cytokine	RTK		26095744
CLCF1	CRLF1			CNTFR	IL6ST				IL6ST=gp130	Cytokine	type 1		7852997
ZG16B				CXCR4	TLR2					Innate immune	TLR		20802527
FGF2				FGFR1	TGFBR3					Growth factor	FGF family		24216509
TGFB2				TGFBR1	TGFBR2					Cytokine	TGF		7693660
TGFB3				TGFBR1	TGFBR2					Cytokine	TGF		7693660
TGFB1				TGFBR1	TGFBR2					Cytokine	TGF		7693660; 1333888; 8242743
IL37				IL18R1	SIGIRR					Cytokine	IL1 family		20959797; 24332029, 25729923
WNT7A				ADGRA2	RECK	FZD5	LRP6			Wnt pathway			30026314
WNT7B				ADGRA2	RECK	FZD5	LRP6			Wnt pathway			30026314
WNT7A				ADGRA2	RECK	FZD5	LRP5			Wnt pathway			30026314
WNT7B				ADGRA2	RECK	FZD5	LRP5			Wnt pathway			30026314
ADM				CALCRL	RAMP3								9620797
IAPP				CALCRL	RAMP3								25409149; 15361343
ADM				CALCR	RAMP2								15692146, 12565884,
IAPP				CALCRL	RAMP2								15361343
IAPP				CALCRL	RAMP1				IAPP=amylin				15361343
CALCA				CALCRL	RAMP1								9620797; 15361343
CALCB				CALCRL	RAMP1								9620797; 15361343
SEMA3C				NRP1	PLXND1						Semaphorin		26194913
SEMA3G				NRP2	PLXND1						Semaphorin		27880905
SEMA3A				NRP1	PLXNA4						Semaphorin		20026901
SEMA3A				NRP1	PLXNA3						Semaphorin		20026901
SEMA3A				NRP1	PLXNA2						Semaphorin		23104057
SEMA6A				NRP1	PLXNA2						Semaphorin		25335892
SEMA3B				PLXNA4	PLXNA2	NRP1					Semaphorin		25335892
SEMA3B				PLXNA4	PLXNA2	NRP2					Semaphorin		25335892
SEMA3A				NRP1	PLXNA1	PLXNA4					Semaphorin		21832283
SEMA3A				NRP1	PLXNA1						Semaphorin		22723296
IL31				IL31RA	OSMR					Cytokine	type 1		18926762
SEMA4D				PLXNB1	MET						Semaphorin		12198496
SEMA5A				PLXNB3	MET						Semaphorin		15218527
WNT10A				FZD1	LRP6					Wnt pathway			28733458
WNT3				FZD1	LRP6					Wnt pathway			28733458
WNT7A				FZD1	LRP6					Wnt pathway			28733458
WNT7B				FZD1	LRP6					Wnt pathway			28733458
WNT9A				FZD1	LRP6					Wnt pathway			28733458
WNT5B				FZD1	LRP6					Wnt pathway			34017835
WNT1				FZD1	LRP6					Wnt pathway			24032637; 35303793
WNT2				FZD1	LRP6					Wnt pathway			24032637; 35303793
WNT3A				FZD1	LRP6					Wnt pathway			24032637; 35303793
WNT5A				FZD1	LRP6					Wnt pathway			24032637; 35303793
WNT7A				FZD10	LRP6					Wnt pathway			18567805
WNT3				FZD10	LRP6					Wnt pathway			28733458
WNT3A				FZD10	LRP6					Wnt pathway			28733458
WNT7B				FZD10	LRP6					Wnt pathway			28733458
WNT9A				FZD10	LRP6					Wnt pathway			28733458
WNT9B				FZD10	LRP6					Wnt pathway			28733458
WNT1				FZD2	LRP6					Wnt pathway			28733458
WNT3				FZD2	LRP6					Wnt pathway			28733458
WNT3A				FZD2	LRP6					Wnt pathway			28733458
WNT7B				FZD2	LRP6					Wnt pathway			28733458
WNT5B				FZD2	LRP6					Wnt pathway			34017835
WNT5A				FZD2	LRP6					Wnt pathway			24032637; 35303793
WNT2				FZD3	LRP6					Wnt pathway			24032637; 35303793
WNT3A				FZD3	LRP6					Wnt pathway			24032637; 35303793
WNT5A				FZD3	LRP6					Wnt pathway			24032637; 35303793
WNT1				FZD4	LRP6					Wnt pathway			28733458
WNT3				FZD4	LRP6					Wnt pathway			28733458
WNT3A				FZD4	LRP6					Wnt pathway			28733458
WNT9A				FZD4	LRP6					Wnt pathway			28733458
WNT9B				FZD4	LRP6					Wnt pathway			28733458
WNT5B				FZD4	LRP6					Wnt pathway			34017835
WNT2				FZD4	LRP6					Wnt pathway			24032637; 35303793
WNT2B				FZD4	LRP6					Wnt pathway			24032637; 35303793
WNT7B				FZD4	LRP6					Wnt pathway			24032637; 35303793
WNT1				FZD5	LRP6					Wnt pathway			28733458
WNT10A				FZD5	LRP6					Wnt pathway			28733458
WNT3				FZD5	LRP6					Wnt pathway			28733458
WNT7B				FZD5	LRP6					Wnt pathway			28733458
WNT8A				FZD5	LRP6					Wnt pathway			28733458
WNT8B				FZD5	LRP6					Wnt pathway			28733458
WNT9A				FZD5	LRP6					Wnt pathway			28733458
WNT9B				FZD5	LRP6					Wnt pathway			28733458
WNT5B				FZD5	LRP6					Wnt pathway			34017835
WNT3A				FZD5	LRP6					Wnt pathway			24032637; 35303793
WNT5A				FZD5	LRP6					Wnt pathway			24032637; 35303793
WNT7A				FZD5	LRP6					Wnt pathway			24032637; 35303793
WNT10B				FZD6	LRP6					Wnt pathway			30594556
WNT5B				FZD6	LRP6					Wnt pathway			34017835
WNT3A				FZD6	LRP6					Wnt pathway			24032637; 35303793
WNT4				FZD6	LRP6					Wnt pathway			24032637; 35303793
WNT5A				FZD6	LRP6					Wnt pathway			24032637; 35303793
WNT1				FZD7	LRP6					Wnt pathway			28733458
WNT7A				FZD7	LRP6					Wnt pathway			28733458
WNT7B				FZD7	LRP6					Wnt pathway			28733458
WNT10B				FZD7	LRP6					Wnt pathway			29979633
WNT5B				FZD7	LRP6					Wnt pathway			34017835
WNT3				FZD7	LRP6					Wnt pathway			24032637; 35303793
WNT3A				FZD7	LRP6					Wnt pathway			24032637; 35303793
WNT5B				FZD8	LRP6					Wnt pathway			26849959
WNT1				FZD8	LRP6					Wnt pathway			28733458
WNT10A				FZD8	LRP6					Wnt pathway			28733458
WNT3				FZD8	LRP6					Wnt pathway			28733458
WNT7A				FZD8	LRP6					Wnt pathway			28733458
WNT7B				FZD8	LRP6					Wnt pathway			28733458
WNT8A				FZD8	LRP6					Wnt pathway			28733458
WNT8B				FZD8	LRP6					Wnt pathway			28733458
WNT9A				FZD8	LRP6					Wnt pathway			28733458
WNT9B				FZD8	LRP6					Wnt pathway			28733458
WNT3A				FZD8	LRP6					Wnt pathway			24032637; 35303793
WNT9A				FZD9	LRP6	EGFR				Wnt pathway			31110287
WNT7A				FZD9	LRP6					Wnt pathway			15705594
WNT2				FZD9	LRP6					Wnt pathway			19038973; 24032637; 35303793
RSPO1				KREMEN1	LRP6					Wnt pathway			17804805
DKK1				KREMEN1	LRP6					Wnt pathway			29925589
DKK2				KREMEN1	LRP6					Wnt pathway			29925589
DKK4				KREMEN1	LRP6					Wnt pathway			29925589
DKK1				KREMEN2	LRP6					Wnt pathway			12527209
DKK2				KREMEN2	LRP6					Wnt pathway			12527209
DKK4				KREMEN2	LRP6					Wnt pathway			12527209
WNT10A				FZD1	LRP5					Wnt pathway			28733458
WNT3				FZD1	LRP5					Wnt pathway			28733458
WNT7A				FZD1	LRP5					Wnt pathway			28733458
WNT7B				FZD1	LRP5					Wnt pathway			28733458
WNT9A				FZD1	LRP5					Wnt pathway			28733458
WNT5B				FZD1	LRP5					Wnt pathway			34017835
WNT1				FZD1	LRP5					Wnt pathway			24032637; 35303793
WNT2				FZD1	LRP5					Wnt pathway			24032637; 35303793
WNT3A				FZD1	LRP5					Wnt pathway			24032637; 35303793
WNT5A				FZD1	LRP5					Wnt pathway			24032637; 35303793
WNT7A				FZD10	LRP5					Wnt pathway			18567805
WNT3				FZD10	LRP5					Wnt pathway			28733458
WNT3A				FZD10	LRP5					Wnt pathway			28733458
WNT7B				FZD10	LRP5					Wnt pathway			28733458
WNT9A				FZD10	LRP5					Wnt pathway			28733458
WNT9B				FZD10	LRP5					Wnt pathway			28733458
WNT1				FZD2	LRP5					Wnt pathway			28733458
WNT3				FZD2	LRP5					Wnt pathway			28733458
WNT3A				FZD2	LRP5					Wnt pathway			28733458
WNT7B				FZD2	LRP5					Wnt pathway			28733458
WNT5B				FZD2	LRP5					Wnt pathway			34017835
WNT5A				FZD2	LRP5					Wnt pathway			24032637; 35303793
WNT2				FZD3	LRP5					Wnt pathway			24032637; 35303793
WNT3A				FZD3	LRP5					Wnt pathway			24032637; 35303793
WNT5A				FZD3	LRP5					Wnt pathway			24032637; 35303793
WNT5A				FZD4	LRP5					Wnt pathway			16602827
WNT1				FZD4	LRP5					Wnt pathway			28733458
WNT3				FZD4	LRP5					Wnt pathway			28733458
WNT3A				FZD4	LRP5					Wnt pathway			28733458
WNT9A				FZD4	LRP5					Wnt pathway			28733458
WNT9B				FZD4	LRP5					Wnt pathway			28733458
WNT5B				FZD4	LRP5					Wnt pathway			34017835
WNT2				FZD4	LRP5					Wnt pathway			24032637; 35303793
WNT2B				FZD4	LRP5					Wnt pathway			24032637; 35303793
WNT7B				FZD4	LRP5					Wnt pathway			24032637; 35303793
NRP				FZD4	LRP5					Wnt pathway			28675177; 30135577
WNT1				FZD5	LRP5					Wnt pathway			28733458
WNT10A				FZD5	LRP5					Wnt pathway			28733458
WNT3				FZD5	LRP5					Wnt pathway			28733458
WNT7B				FZD5	LRP5					Wnt pathway			28733458
WNT8A				FZD5	LRP5					Wnt pathway			28733458
WNT8B				FZD5	LRP5					Wnt pathway			28733458
WNT9A				FZD5	LRP5					Wnt pathway			28733458
WNT9B				FZD5	LRP5					Wnt pathway			28733458
WNT5B				FZD5	LRP5					Wnt pathway			34017835
WNT3A				FZD5	LRP5					Wnt pathway			24032637; 35303793
WNT5A				FZD5	LRP5					Wnt pathway			24032637; 35303793
WNT7A				FZD5	LRP5					Wnt pathway			24032637; 35303793
WNT10B				FZD6	LRP5					Wnt pathway			30594556
WNT5B				FZD6	LRP5					Wnt pathway			34017835
WNT3A				FZD6	LRP5					Wnt pathway			24032637; 35303793
WNT4				FZD6	LRP5					Wnt pathway			24032637; 35303793
WNT5A				FZD6	LRP5					Wnt pathway			24032637; 35303793
WNT1				FZD7	LRP5					Wnt pathway			28733458
WNT7A				FZD7	LRP5					Wnt pathway			28733458
WNT7B				FZD7	LRP5					Wnt pathway			28733458
WNT10B				FZD7	LRP5					Wnt pathway			29979633
WNT5B				FZD7	LRP5					Wnt pathway			34017835
WNT3				FZD7	LRP5					Wnt pathway			24032637; 35303793
WNT3A				FZD7	LRP5					Wnt pathway			24032637; 35303793
WNT5B				FZD8	LRP5					Wnt pathway			26849959
WNT1				FZD8	LRP5					Wnt pathway			28733458
WNT10A				FZD8	LRP5					Wnt pathway			28733458
WNT3				FZD8	LRP5					Wnt pathway			28733458
WNT7A				FZD8	LRP5					Wnt pathway			28733458
WNT7B				FZD8	LRP5					Wnt pathway			28733458
WNT8A				FZD8	LRP5					Wnt pathway			28733458
WNT8B				FZD8	LRP5					Wnt pathway			28733458
WNT9A				FZD8	LRP5					Wnt pathway			28733458
WNT9B				FZD8	LRP5					Wnt pathway			28733458
WNT3A				FZD8	LRP5					Wnt pathway			24032637; 35303793
WNT9A				FZD9	LRP5	EGFR				Wnt pathway			31110287
WNT7A				FZD9	LRP5					Wnt pathway			15705594
WNT2				FZD9	LRP5					Wnt pathway			19038973; 24032637; 35303793
CNTF				CNTFR	LIFR	IL6ST				Cytokine	type 1		9143707
HLA-E				KLRD1	KLRC2				KLRC2 = NKG2C ; KLRD1 = CD94	HLA recognition			15771571; 9486650
HLA-E				KLRD1	KLRC1				KLRC1=NKG2A ; KLRD1 = CD94	HLA recognition			15771571; 20567250 ; 11513152
PGF				FLT1	KDR					Growth factor	VEGF family		22828632 ; 8806634
VEGFB				FLT1	KDR					Growth factor	VEGF family		22828632 ; 8806634
VEGFA				FLT1	KDR					Growth factor	VEGF family		8806634 ; 11181169 ; 22828632
SEMA6D				PLXNA1	KDR						Semaphorin		19176370
VTN				ITGAV	ITGB5					Cell adhesion			7685013
PLAUR				ITGAV	ITGB5					Cell adhesion			12615913
FCER2				ITGAV	ITGB5					Cell adhesion			22560905
ADAM9				ITGAV	ITGB5					ECM interaction			11162558
L1CAM				ITGA2B	ITGB3					Cell adhesion			9396761
CD40LG				ITGA2B	ITGB3					Cell adhesion			22461623; 11875495
FN1				ITGA2B	ITGB3					ECM interaction	FN1		33731188
SPP1				ITGAV	ITGB3					Cell adhesion			7532190
L1CAM				ITGAV	ITGB3					Cell adhesion			9396761
NID1				ITGAV	ITGB3					Cell adhesion			9686320
ANGPTL3				ITGAV	ITGB3					Cell adhesion			11877390
FGF1				ITGAV	ITGB3					Cell adhesion			18441324
MMP2				ITGAV	ITGB3					Cell adhesion			20027628
FBN1				ITGAV	ITGB3					Cell adhesion			20686071
FGF2				ITGAV	ITGB3					Cell adhesion			28302677
EDIL3				ITGAV	ITGB3					Cell adhesion			28846069
THY1				ITGAV	ITGB3					Cell adhesion			29212879
FCER2				ITGAV	ITGB3					Cell adhesion			10037797; 22560905
PLAUR				ITGAV	ITGB3					Cell adhesion			11053440; 14985115; 12615913
VTN				ITGAV	ITGB3					Cell adhesion			11331280; 10037797
FN1				ITGAV	ITGB3					ECM interaction	FN1		33731188
ICAM5				ITGAL	ITGB2					Cell adhesion			10741396
HP				ITGAM	ITGB2				ITGAM=CD11b	Cell adhesion			8786317
THY1				ITGAM	ITGB2					Cell adhesion			15004192
CD40LG				ITGAM	ITGB2				ITGB2=CD18	Cell adhesion			28676852; 22461623
THY1				ITGAX	ITGB2					Cell adhesion			15850796
ICAM1				ITGAX	ITGB2				ITGAX=CD11c ; ITGB2=CD18	Cell adhesion			16252253
TIMP1				CD63	ITGB1					Cell adhesion			16917503
ADAM9				ITGA1	ITGB1					ECM interaction			15361064
CSPG4				ITGA2	ITGB1					Cell adhesion			11278606
CSPG4				ITGA3	ITGB1					Cell adhesion			11278606
TIMP2				ITGA3	ITGB1					Cell adhesion			12887919
ADAM9				ITGA3	ITGB1					ECM interaction			15361064
CSPG4				ITGA4	ITGB1					Cell adhesion			10587647
CD14				ITGA4	ITGB1					Cell adhesion			17274987
ADAM28				ITGA4	ITGB1					ECM interaction			11724793
ANGPT1				ITGA5	ITGB1					Cell adhesion			15781448
FBN1				ITGA5	ITGB1					Cell adhesion			20686071
ANGPT2				ITGA5	ITGB1					Cell adhesion			25635707
ADAM17				ITGA5	ITGB1					ECM interaction			14970227
ADAM9				ITGA6	ITGB1					ECM interaction			15361064
TSPAN1				ITGA6	ITGB1					Cell adhesion			18851943
VTN				ITGA8	ITGB1					Cell adhesion			7559467
PLG				ITGA9	ITGB1					Cell adhesion			15247268
L1CAM				ITGAV	ITGB1					Cell adhesion			9396761
ADAM9				ITGAV	ITGB1					ECM interaction			15361064
FCER2				ITGB2	ITGAX				FCER2=CD23	Cell adhesion			7621072
C3				ITGB2	ITGAX				CD11c= ITGAX ; CD18=ITGB2	Innate immune	Complement		4062888
FCER2				CD47	ITGAV	ITGB3				Cell adhesion			10037797
SPP1				ITGB1	ITGAV					Cell adhesion			10673366
FN1				ITGB1	ITGAV					ECM interaction	FN1		33731188; 8314844
TNC				ITGB3	ITGAV				Integrin	Cell adhesion			9314546
SPP1				ITGB5	ITGAV					Cell adhesion			10673366
FN1				ITGB6	ITGAV					ECM interaction	FN1		8120056; 33731188
VCAM1				ITGB2	ITGAM					Cell adhesion			6943205
FCER2				ITGB2	ITGAM					Cell adhesion			7621072
JAM3				ITGB2	ITGAM					Cell adhesion			16093349
GP1BA				ITGB2	ITGAM					Cell adhesion			14530377 ; 35922511
C3				ITGB2	ITGAM				CR3=Mac-1=aMb2 integrin	Innate immune	Complement		4062888
ICAM2				ITGB2	ITGAL					Cell adhesion			10427988
ICAM3				ITGB2	ITGAL					Cell adhesion			10427988
F11R				ITGB2	ITGAL				F11R=JAM1	Cell adhesion			11812992
ICAM4				ITGB2	ITGAL					Cell adhesion			35922511
ICAM1				ITGB2	ITGAL				ITGAL=LFA-1=CD11a ; ITGB2=CD18 ; ICAM=CD54	Cell adhesion			23418628;10940895
CDH1				ITGB7	ITGAE					Cell adhesion			9425167
ICAM3				ITGB2	ITGAD					Cell adhesion			8777714
VCAM1				ITGB2	ITGAD					Cell adhesion			16943205
SPP1				ITGB1	ITGA9					Cell adhesion			8910476
VCAM1				ITGB1	ITGA9				ITGB1=CD29 ;	Cell adhesion			10209034
F13A1				ITGB1	ITGA9					Cell adhesion			10816592
L1CAM				ITGB1	ITGA9					Cell adhesion			10871287
FN1				ITGB1	ITGA9					ECM interaction	FN1		11839764
SPP1				ITGB1	ITGA8					Cell adhesion			9614184
FN1				ITGB1	ITGA8					ECM interaction	FN1		33731188
TNC				ITGB1	ITGA7				Integrin	Cell adhesion			14715956
L1CAM				ITGB1	ITGA5					Cell adhesion			9396761
SPP1				ITGB1	ITGA5					Cell adhesion			10673366
F13A1				ITGB1	ITGA5					Cell adhesion			10816592
SPON2				ITGB1	ITGA5					Cell adhesion			29440144
CD40LG				ITGB1	ITGA5					Cell adhesion			28676852; 22461623
FN1				ITGB1	ITGA5					ECM interaction	FN1		33731188
SPP1				ITGB1	ITGA4					Cell adhesion			9547293
PLAUR				ITGB1	ITGA4					Cell adhesion			11053440
JAM2				ITGB1	ITGA4					Cell adhesion			12070135
VCAM1				ITGB1	ITGA4				ITGB1=CD29 ; ITGA2=CD49D ; complex= VLA4	Cell adhesion			15263094
SPON2				ITGB1	ITGA4					Cell adhesion			29440144
FN1				ITGB1	ITGA4					ECM interaction	FN1		11839764; 33731188
MADCAM1				ITGB7	ITGA4					Cell adhesion			20118278
VCAM1				ITGB7	ITGA4					Cell adhesion			20118278
FN1				ITGB7	ITGA4					ECM interaction	FN1		33731188
FN1				ITGB1	ITGA3					ECM interaction	FN1		33731188
CDH1				ITGB1	ITGA2					Cell adhesion			12392763
HSPG2				ITGB1	ITGA2					ECM interaction			15240572
COL10A1				ITGB1	ITGA2					ECM interaction	COL		15147720; 26857815; 16988024; 21421911
COL11A1				ITGB1	ITGA2					ECM interaction	COL		15147720; 26857815; 16988024; 21421911
COL11A2				ITGB1	ITGA2					ECM interaction	COL		15147720; 26857815; 16988024; 21421911
COL12A1				ITGB1	ITGA2					ECM interaction	COL		15147720; 26857815; 16988024; 21421911
COL13A1				ITGB1	ITGA2					ECM interaction	COL		15147720; 26857815; 16988024; 21421911
COL14A1				ITGB1	ITGA2					ECM interaction	COL		15147720; 26857815; 16988024; 21421911
COL15A1				ITGB1	ITGA2					ECM interaction	COL		15147720; 26857815; 16988024; 21421911
COL16A1				ITGB1	ITGA2					ECM interaction	COL		15147720; 26857815; 16988024; 21421911
COL17A1				ITGB1	ITGA2					ECM interaction	COL		15147720; 26857815; 16988024; 21421911
COL18A1				ITGB1	ITGA2					ECM interaction	COL		15147720; 26857815; 16988024; 21421911
COL19A1				ITGB1	ITGA2					ECM interaction	COL		15147720; 26857815; 16988024; 21421911
COL1A1				ITGB1	ITGA2					ECM interaction	COL		15147720; 26857815; 16988024; 21421911
COL1A2				ITGB1	ITGA2					ECM interaction	COL		15147720; 26857815; 16988024; 21421911
COL20A1				ITGB1	ITGA2					ECM interaction	COL		15147720; 26857815; 16988024; 21421911
COL21A1				ITGB1	ITGA2					ECM interaction	COL		15147720; 26857815; 16988024; 21421911
COL22A1				ITGB1	ITGA2					ECM interaction	COL		15147720; 26857815; 16988024; 21421911
COL24A1				ITGB1	ITGA2					ECM interaction	COL		15147720; 26857815; 16988024; 21421911
COL26A1				ITGB1	ITGA2					ECM interaction	COL		15147720; 26857815; 16988024; 21421911
COL27A1				ITGB1	ITGA2					ECM interaction	COL		15147720; 26857815; 16988024; 21421911
COL28A1				ITGB1	ITGA2					ECM interaction	COL		15147720; 26857815; 16988024; 21421911
COL2A1				ITGB1	ITGA2					ECM interaction	COL		15147720; 26857815; 16988024; 21421911
COL3A1				ITGB1	ITGA2					ECM interaction	COL		15147720; 26857815; 16988024; 21421911
COL4A1				ITGB1	ITGA2					ECM interaction	COL		15147720; 26857815; 16988024; 21421911
COL4A2				ITGB1	ITGA2					ECM interaction	COL		15147720; 26857815; 16988024; 21421911
COL4A3				ITGB1	ITGA2					ECM interaction	COL		15147720; 26857815; 16988024; 21421911
COL4A4				ITGB1	ITGA2					ECM interaction	COL		15147720; 26857815; 16988024; 21421911
COL4A5				ITGB1	ITGA2					ECM interaction	COL		15147720; 26857815; 16988024; 21421911
COL4A6				ITGB1	ITGA2					ECM interaction	COL		15147720; 26857815; 16988024; 21421911
COL5A1				ITGB1	ITGA2					ECM interaction	COL		15147720; 26857815; 16988024; 21421911
COL5A2				ITGB1	ITGA2					ECM interaction	COL		15147720; 26857815; 16988024; 21421911
COL5A3				ITGB1	ITGA2					ECM interaction	COL		15147720; 26857815; 16988024; 21421911
COL6A1				ITGB1	ITGA2					ECM interaction	COL		15147720; 26857815; 16988024; 21421911
COL6A2				ITGB1	ITGA2					ECM interaction	COL		15147720; 26857815; 16988024; 21421911
COL6A3				ITGB1	ITGA2					ECM interaction	COL		15147720; 26857815; 16988024; 21421911
COL6A5				ITGB1	ITGA2					ECM interaction	COL		15147720; 26857815; 16988024; 21421911
COL6A6				ITGB1	ITGA2					ECM interaction	COL		15147720; 26857815; 16988024; 21421911
COL7A1				ITGB1	ITGA2					ECM interaction	COL		15147720; 26857815; 16988024; 21421911
COL8A1				ITGB1	ITGA2					ECM interaction	COL		15147720; 26857815; 16988024; 21421911
COL8A2				ITGB1	ITGA2					ECM interaction	COL		15147720; 26857815; 16988024; 21421911
COL9A1				ITGB1	ITGA2					ECM interaction	COL		15147720; 26857815; 16988024; 21421911
COL9A2				ITGB1	ITGA2					ECM interaction	COL		15147720; 26857815; 16988024; 21421911
COL9A3				ITGB1	ITGA2					ECM interaction	COL		15147720; 26857815; 16988024; 21421911
COL10A1				ITGB1	ITGA11					ECM interaction	COL		15147720; 26857815; 16988024; 21421911
COL11A1				ITGB1	ITGA11					ECM interaction	COL		15147720; 26857815; 16988024; 21421911
COL11A2				ITGB1	ITGA11					ECM interaction	COL		15147720; 26857815; 16988024; 21421911
COL12A1				ITGB1	ITGA11					ECM interaction	COL		15147720; 26857815; 16988024; 21421911
COL13A1				ITGB1	ITGA11					ECM interaction	COL		15147720; 26857815; 16988024; 21421911
COL14A1				ITGB1	ITGA11					ECM interaction	COL		15147720; 26857815; 16988024; 21421911
COL15A1				ITGB1	ITGA11					ECM interaction	COL		15147720; 26857815; 16988024; 21421911
COL16A1				ITGB1	ITGA11					ECM interaction	COL		15147720; 26857815; 16988024; 21421911
COL17A1				ITGB1	ITGA11					ECM interaction	COL		15147720; 26857815; 16988024; 21421911
COL18A1				ITGB1	ITGA11					ECM interaction	COL		15147720; 26857815; 16988024; 21421911
COL19A1				ITGB1	ITGA11					ECM interaction	COL		15147720; 26857815; 16988024; 21421911
COL1A1				ITGB1	ITGA11					ECM interaction	COL		15147720; 26857815; 16988024; 21421911
COL1A2				ITGB1	ITGA11					ECM interaction	COL		15147720; 26857815; 16988024; 21421911
COL20A1				ITGB1	ITGA11					ECM interaction	COL		15147720; 26857815; 16988024; 21421911
COL21A1				ITGB1	ITGA11					ECM interaction	COL		15147720; 26857815; 16988024; 21421911
COL22A1				ITGB1	ITGA11					ECM interaction	COL		15147720; 26857815; 16988024; 21421911
COL24A1				ITGB1	ITGA11					ECM interaction	COL		15147720; 26857815; 16988024; 21421911
COL26A1				ITGB1	ITGA11					ECM interaction	COL		15147720; 26857815; 16988024; 21421911
COL27A1				ITGB1	ITGA11					ECM interaction	COL		15147720; 26857815; 16988024; 21421911
COL28A1				ITGB1	ITGA11					ECM interaction	COL		15147720; 26857815; 16988024; 21421911
COL2A1				ITGB1	ITGA11					ECM interaction	COL		15147720; 26857815; 16988024; 21421911
COL3A1				ITGB1	ITGA11					ECM interaction	COL		15147720; 26857815; 16988024; 21421911
COL4A1				ITGB1	ITGA11					ECM interaction	COL		15147720; 26857815; 16988024; 21421911
COL4A2				ITGB1	ITGA11					ECM interaction	COL		15147720; 26857815; 16988024; 21421911
COL4A3				ITGB1	ITGA11					ECM interaction	COL		15147720; 26857815; 16988024; 21421911
COL4A4				ITGB1	ITGA11					ECM interaction	COL		15147720; 26857815; 16988024; 21421911
COL4A5				ITGB1	ITGA11					ECM interaction	COL		15147720; 26857815; 16988024; 21421911
COL4A6				ITGB1	ITGA11					ECM interaction	COL		15147720; 26857815; 16988024; 21421911
COL5A1				ITGB1	ITGA11					ECM interaction	COL		15147720; 26857815; 16988024; 21421911
COL5A2				ITGB1	ITGA11					ECM interaction	COL		15147720; 26857815; 16988024; 21421911
COL5A3				ITGB1	ITGA11					ECM interaction	COL		15147720; 26857815; 16988024; 21421911
COL6A1				ITGB1	ITGA11					ECM interaction	COL		15147720; 26857815; 16988024; 21421911
COL6A2				ITGB1	ITGA11					ECM interaction	COL		15147720; 26857815; 16988024; 21421911
COL6A3				ITGB1	ITGA11					ECM interaction	COL		15147720; 26857815; 16988024; 21421911
COL6A5				ITGB1	ITGA11					ECM interaction	COL		15147720; 26857815; 16988024; 21421911
COL6A6				ITGB1	ITGA11					ECM interaction	COL		15147720; 26857815; 16988024; 21421911
COL7A1				ITGB1	ITGA11					ECM interaction	COL		15147720; 26857815; 16988024; 21421911
COL8A1				ITGB1	ITGA11					ECM interaction	COL		15147720; 26857815; 16988024; 21421911
COL8A2				ITGB1	ITGA11					ECM interaction	COL		15147720; 26857815; 16988024; 21421911
COL9A1				ITGB1	ITGA11					ECM interaction	COL		15147720; 26857815; 16988024; 21421911
COL9A2				ITGB1	ITGA11					ECM interaction	COL		15147720; 26857815; 16988024; 21421911
COL9A3				ITGB1	ITGA11					ECM interaction	COL		15147720; 26857815; 16988024; 21421911
COL10A1				ITGB1	ITGA10					ECM interaction	COL		15147720; 26857815; 16988024; 21421911
COL11A1				ITGB1	ITGA10					ECM interaction	COL		15147720; 26857815; 16988024; 21421911
COL11A2				ITGB1	ITGA10					ECM interaction	COL		15147720; 26857815; 16988024; 21421911
COL12A1				ITGB1	ITGA10					ECM interaction	COL		15147720; 26857815; 16988024; 21421911
COL13A1				ITGB1	ITGA10					ECM interaction	COL		15147720; 26857815; 16988024; 21421911
COL14A1				ITGB1	ITGA10					ECM interaction	COL		15147720; 26857815; 16988024; 21421911
COL15A1				ITGB1	ITGA10					ECM interaction	COL		15147720; 26857815; 16988024; 21421911
COL16A1				ITGB1	ITGA10					ECM interaction	COL		15147720; 26857815; 16988024; 21421911
COL17A1				ITGB1	ITGA10					ECM interaction	COL		15147720; 26857815; 16988024; 21421911
COL18A1				ITGB1	ITGA10					ECM interaction	COL		15147720; 26857815; 16988024; 21421911
COL19A1				ITGB1	ITGA10					ECM interaction	COL		15147720; 26857815; 16988024; 21421911
COL1A1				ITGB1	ITGA10					ECM interaction	COL		15147720; 26857815; 16988024; 21421911
COL1A2				ITGB1	ITGA10					ECM interaction	COL		15147720; 26857815; 16988024; 21421911
COL20A1				ITGB1	ITGA10					ECM interaction	COL		15147720; 26857815; 16988024; 21421911
COL21A1				ITGB1	ITGA10					ECM interaction	COL		15147720; 26857815; 16988024; 21421911
COL22A1				ITGB1	ITGA10					ECM interaction	COL		15147720; 26857815; 16988024; 21421911
COL24A1				ITGB1	ITGA10					ECM interaction	COL		15147720; 26857815; 16988024; 21421911
COL26A1				ITGB1	ITGA10					ECM interaction	COL		15147720; 26857815; 16988024; 21421911
COL27A1				ITGB1	ITGA10					ECM interaction	COL		15147720; 26857815; 16988024; 21421911
COL28A1				ITGB1	ITGA10					ECM interaction	COL		15147720; 26857815; 16988024; 21421911
COL2A1				ITGB1	ITGA10					ECM interaction	COL		15147720; 26857815; 16988024; 21421911
COL3A1				ITGB1	ITGA10					ECM interaction	COL		15147720; 26857815; 16988024; 21421911
COL4A1				ITGB1	ITGA10					ECM interaction	COL		15147720; 26857815; 16988024; 21421911
COL4A2				ITGB1	ITGA10					ECM interaction	COL		15147720; 26857815; 16988024; 21421911
COL4A3				ITGB1	ITGA10					ECM interaction	COL		15147720; 26857815; 16988024; 21421911
COL4A4				ITGB1	ITGA10					ECM interaction	COL		15147720; 26857815; 16988024; 21421911
COL4A5				ITGB1	ITGA10					ECM interaction	COL		15147720; 26857815; 16988024; 21421911
COL4A6				ITGB1	ITGA10					ECM interaction	COL		15147720; 26857815; 16988024; 21421911
COL5A1				ITGB1	ITGA10					ECM interaction	COL		15147720; 26857815; 16988024; 21421911
COL5A2				ITGB1	ITGA10					ECM interaction	COL		15147720; 26857815; 16988024; 21421911
COL5A3				ITGB1	ITGA10					ECM interaction	COL		15147720; 26857815; 16988024; 21421911
COL6A1				ITGB1	ITGA10					ECM interaction	COL		15147720; 26857815; 16988024; 21421911
COL6A2				ITGB1	ITGA10					ECM interaction	COL		15147720; 26857815; 16988024; 21421911
COL6A3				ITGB1	ITGA10					ECM interaction	COL		15147720; 26857815; 16988024; 21421911
COL6A5				ITGB1	ITGA10					ECM interaction	COL		15147720; 26857815; 16988024; 21421911
COL6A6				ITGB1	ITGA10					ECM interaction	COL		15147720; 26857815; 16988024; 21421911
COL7A1				ITGB1	ITGA10					ECM interaction	COL		15147720; 26857815; 16988024; 21421911
COL8A1				ITGB1	ITGA10					ECM interaction	COL		15147720; 26857815; 16988024; 21421911
COL8A2				ITGB1	ITGA10					ECM interaction	COL		15147720; 26857815; 16988024; 21421911
COL9A1				ITGB1	ITGA10					ECM interaction	COL		15147720; 26857815; 16988024; 21421911
COL9A2				ITGB1	ITGA10					ECM interaction	COL		15147720; 26857815; 16988024; 21421911
COL9A3				ITGB1	ITGA10					ECM interaction	COL		15147720; 26857815; 16988024; 21421911
SEMA7A				ITGB1	ITGA1					Cell adhesion			17671519
COL10A1				ITGB1	ITGA1					ECM interaction	COL		15147720; 26857815; 16988024; 21421911
COL11A1				ITGB1	ITGA1					ECM interaction	COL		15147720; 26857815; 16988024; 21421911
COL11A2				ITGB1	ITGA1					ECM interaction	COL		15147720; 26857815; 16988024; 21421911
COL12A1				ITGB1	ITGA1					ECM interaction	COL		15147720; 26857815; 16988024; 21421911
COL13A1				ITGB1	ITGA1					ECM interaction	COL		15147720; 26857815; 16988024; 21421911
COL14A1				ITGB1	ITGA1					ECM interaction	COL		15147720; 26857815; 16988024; 21421911
COL15A1				ITGB1	ITGA1					ECM interaction	COL		15147720; 26857815; 16988024; 21421911
COL16A1				ITGB1	ITGA1					ECM interaction	COL		15147720; 26857815; 16988024; 21421911
COL17A1				ITGB1	ITGA1					ECM interaction	COL		15147720; 26857815; 16988024; 21421911
COL18A1				ITGB1	ITGA1					ECM interaction	COL		15147720; 26857815; 16988024; 21421911
COL19A1				ITGB1	ITGA1					ECM interaction	COL		15147720; 26857815; 16988024; 21421911
COL1A1				ITGB1	ITGA1					ECM interaction	COL		15147720; 26857815; 16988024; 21421911
COL1A2				ITGB1	ITGA1					ECM interaction	COL		15147720; 26857815; 16988024; 21421911
COL20A1				ITGB1	ITGA1					ECM interaction	COL		15147720; 26857815; 16988024; 21421911
COL21A1				ITGB1	ITGA1					ECM interaction	COL		15147720; 26857815; 16988024; 21421911
COL22A1				ITGB1	ITGA1					ECM interaction	COL		15147720; 26857815; 16988024; 21421911
COL24A1				ITGB1	ITGA1					ECM interaction	COL		15147720; 26857815; 16988024; 21421911
COL26A1				ITGB1	ITGA1					ECM interaction	COL		15147720; 26857815; 16988024; 21421911
COL27A1				ITGB1	ITGA1					ECM interaction	COL		15147720; 26857815; 16988024; 21421911
COL28A1				ITGB1	ITGA1					ECM interaction	COL		15147720; 26857815; 16988024; 21421911
COL2A1				ITGB1	ITGA1					ECM interaction	COL		15147720; 26857815; 16988024; 21421911
COL3A1				ITGB1	ITGA1					ECM interaction	COL		15147720; 26857815; 16988024; 21421911
COL4A1				ITGB1	ITGA1					ECM interaction	COL		15147720; 26857815; 16988024; 21421911
COL4A2				ITGB1	ITGA1					ECM interaction	COL		15147720; 26857815; 16988024; 21421911
COL4A3				ITGB1	ITGA1					ECM interaction	COL		15147720; 26857815; 16988024; 21421911
COL4A4				ITGB1	ITGA1					ECM interaction	COL		15147720; 26857815; 16988024; 21421911
COL4A5				ITGB1	ITGA1					ECM interaction	COL		15147720; 26857815; 16988024; 21421911
COL4A6				ITGB1	ITGA1					ECM interaction	COL		15147720; 26857815; 16988024; 21421911
COL5A1				ITGB1	ITGA1					ECM interaction	COL		15147720; 26857815; 16988024; 21421911
COL5A2				ITGB1	ITGA1					ECM interaction	COL		15147720; 26857815; 16988024; 21421911
COL5A3				ITGB1	ITGA1					ECM interaction	COL		15147720; 26857815; 16988024; 21421911
COL6A1				ITGB1	ITGA1					ECM interaction	COL		15147720; 26857815; 16988024; 21421911
COL6A2				ITGB1	ITGA1					ECM interaction	COL		15147720; 26857815; 16988024; 21421911
COL6A3				ITGB1	ITGA1					ECM interaction	COL		15147720; 26857815; 16988024; 21421911
COL6A5				ITGB1	ITGA1				COL6A5=COL29A1	ECM interaction	COL		15147720; 26857815; 16988024; 21421911
COL6A6				ITGB1	ITGA1					ECM interaction	COL		15147720; 26857815; 16988024; 21421911
COL7A1				ITGB1	ITGA1					ECM interaction	COL		15147720; 26857815; 16988024; 21421911
COL8A1				ITGB1	ITGA1					ECM interaction	COL		15147720; 26857815; 16988024; 21421911
COL8A2				ITGB1	ITGA1					ECM interaction	COL		15147720; 26857815; 16988024; 21421911
COL9A1				ITGB1	ITGA1					ECM interaction	COL		15147720; 26857815; 16988024; 21421911
COL9A2				ITGB1	ITGA1					ECM interaction	COL		15147720; 26857815; 16988024; 21421911
COL9A3				ITGB1	ITGA1					ECM interaction	COL		15147720; 26857815; 16988024; 21421911
IL11				IL11RA	IL6ST					Cytokine	type 1		9143707
IL6				IL6R	IL6ST					Cytokine	type 1		9143707
LIF				LIFR	IL6ST					Cytokine	type 1		9143707
OSM				LIFR	IL6ST					Cytokine	type 1		9143707
CTF1				LIFR	IL6ST				IL6ST=gp130	Cytokine	type 1		9143707; 9030543
OSM				OSMR	IL6ST					Cytokine	type 1		9143707
IL5				CSF2RB	IL5RA					Cytokine	type 1		1833065
IL13				IL13RA1	IL4R					Cytokine	type 1		9013879
IL4				IL2RG	IL4R					Cytokine	type 1		7795521 ;15546386
IL21				IL21R	IL2RG					Cytokine	type 1		11016959
IL7				IL7R	IL2RG					Cytokine	type 1		15546386
IL9				IL9R	IL2RG					Cytokine	type 1		15546386
IL15				IL15RA	IL2RB	IL2RG				Cytokine	type 1		8026467; 15546386
IL2				IL2RA	IL2RB	IL2RG				Cytokine	type 1		15546386
IL19				IL20RA	IL20RB					Cytokine	type 2		15032600
IL20				IL20RA	IL20RB					Cytokine	type 2		15032600
IL24				IL20RA	IL20RB					Cytokine	type 2		15032600
IL20				IL22RA1	IL20RB					Cytokine	type 2		15032600
IL24				IL22RA1	IL20RB					Cytokine	type 2		15032600
IL1A				IL1R1	IL1RAP					Cytokine	IL1 family		20959797; 24332029
IL1B				IL1R1	IL1RAP					Cytokine	IL1 family		20959797; 24332029
IL1A				IL1R2	IL1RAP					Cytokine	IL1 family		20959797; 24332029
IL1B				IL1R2	IL1RAP					Cytokine	IL1 family		20959797; 24332029
IL33				IL1RL1	IL1RAP					Cytokine	IL1 family		20959797; 24332029
IL36A				IL1RL2	IL1RAP					Cytokine	IL1 family		20959797; 24332029, 25673295
IL36B				IL1RL2	IL1RAP					Cytokine	IL1 family		20959797; 24332029, 25673295
IL36G				IL1RL2	IL1RAP					Cytokine	IL1 family		20959797; 24332029, 25673295
IL18				IL18R1	IL18RAP					Cytokine	IL1 family		20959797; 24332029
IL17C				IL17RA	IL17RE					Cytokine	IL17 family		24011563
IL17A				IL17RA	IL17RC					Cytokine	IL17 family		24011563
IL17F				IL17RA	IL17RC					Cytokine	IL17 family		24011563
IL10				IL10RA	IL10RB					Cytokine	type 2		10347215; 15032600
IL26				IL20RA	IL10RB					Cytokine	type 2		14764663
IL22				IL22RA1	IL10RB					Cytokine	type 2		11035029
IFNL1				IL10RB	IFNLR1				IFNL1=IL29	Cytokine	type 2		12469119
IFNL2				IL10RB	IFNLR1				IFNL2=IL28A	Cytokine	type 2		12469119
IFNL3				IL10RB	IFNLR1				IFNL3=IL28B	Cytokine	type 2		12469119
IFNG				IFNGR1	IFNGR2					Cytokine	type 2		15032600
IFNK				IFNAR1	IFNAR2					Cytokine	type 2		11514542
IFNA1				IFNAR1	IFNAR2					Cytokine	type 2		15032600
IFNA10				IFNAR1	IFNAR2					Cytokine	type 2		15032600
IFNA14				IFNAR1	IFNAR2					Cytokine	type 2		15032600
IFNA16				IFNAR1	IFNAR2					Cytokine	type 2		15032600
IFNA17				IFNAR1	IFNAR2					Cytokine	type 2		15032600
IFNA2				IFNAR1	IFNAR2					Cytokine	type 2		15032600
IFNA21				IFNAR1	IFNAR2					Cytokine	type 2		15032600
IFNA4				IFNAR1	IFNAR2					Cytokine	type 2		15032600
IFNA5				IFNAR1	IFNAR2					Cytokine	type 2		15032600
IFNA6				IFNAR1	IFNAR2					Cytokine	type 2		15032600
IFNA7				IFNAR1	IFNAR2					Cytokine	type 2		15032600
IFNA8				IFNAR1	IFNAR2					Cytokine	type 2		15032600
IFNB1				IFNAR1	IFNAR2					Cytokine	type 2		15032600
IFNW1				IFNAR1	IFNAR2					Cytokine	type 2		15032600
IFNE				IFNAR1	IFNAR2					Cytokine	type 2		23449591
MICA				KLRK1	HCST				KLRK1=NKG2D; HCST=DAP10	HLA recognition			10426993;10426994
MICB				KLRK1	HCST				KLRK1=NKG2D; HCST=DAP10	HLA recognition			10426993;10426994
ULBP1				KLRK1	HCST				KLRK1=NKG2D; HCST=DAP10	HLA recognition			15771571; 11239445 ;10426994
ULBP2				KLRK1	HCST				KLRK1=NKG2D; HCST=DAP10	HLA recognition			15771571; 11239445 ;10426994
ULBP3				KLRK1	HCST				KLRK1=NKG2D; HCST=DAP10	HLA recognition			15771571; 11239445 ;10426994
RAET1E				KLRK1	HCST				RAET1E = ULBP4	HLA recognition			15771571; 12732206
PSPN				RET	GFRA4					Growth factor	GDNF family		9491986
ARTN				RET	GFRA3					Growth factor	GDNF family		16765900; 9883723
GDNF				RET	GFRA2					Growth factor	GDNF family		9182803
NRTN				RET	GFRA2					Growth factor	GDNF family		9182803 ; 9192684
ARTN				RET	GFRA1					Growth factor	GDNF family		9883723
GDNF				RET	GFRA1					Growth factor	GDNF family		25242331
NRTN				RET	GFRA1					Growth factor	GDNF family		9182803; 9192684
EGF				ERBB2	ERBB4					Growth factor	EGFR family		10214951
BTC				ERBB2	ERBB3					Growth factor	EGFR family		9312020
EGF				ERBB2	ERBB3					Growth factor	EGFR family		9312020
NRG1				ERBB3	ERBB2				NRG1=HRG	Growth factor	Neuregulin		10214951; 7514177
NRG1				ERBB4	ERBB2					Growth factor	Neuregulin		10214951
NRG2				ERBB4	ERBB2					Growth factor	Neuregulin		10214951
NRG3				ERBB4	ERBB2					Growth factor	Neuregulin		10214951
SEMA4D				PLXNB1	ERBB2						Semaphorin		15210733
CSF2				CSF2RA	CSF2RB				GM-CSF=CFS2	Cytokine	type 1		18692472
EPO				EPOR	CSF2RB					Cytokine	type 1		15456912
IL3				IL3RA	CSF2RB					Cytokine	type 1		1833064
TSLP				IL7R	CRLF2					Cytokine	type 1		11418668
BMP5				ACVR1	BMPR2					Cytokine	TGF		27481709
BMP6				ACVR1	BMPR2					Cytokine	TGF		27481709
BMP7				ACVR1	BMPR2					Cytokine	TGF		27481709
BMP8A				ACVR1	BMPR2					Cytokine	TGF		27481709
BMP8B				ACVR1	BMPR2					Cytokine	TGF		27481709
BMP10				ACVRL1	BMPR2					Cytokine	TGF		17878607
GDF2				ACVRL1	BMPR2				BMP9	Cytokine	TGF		22710174, 27481709
BMP2				BMPR1A	BMPR2					Cytokine	TGF		18436533
BMP4				BMPR1A	BMPR2					Cytokine	TGF		18436533
BMP5				BMPR1A	BMPR2					Cytokine	TGF		27481709
BMP6				BMPR1A	BMPR2					Cytokine	TGF		27481709
BMP7				BMPR1A	BMPR2					Cytokine	TGF		27481709
BMP8A				BMPR1A	BMPR2					Cytokine	TGF		27481709
BMP8B				BMPR1A	BMPR2					Cytokine	TGF		27481709
GDF5				BMPR1A	BMPR2					Cytokine	TGF		27481709
GDF6				BMPR1A	BMPR2					Cytokine	TGF		27481709
GDF7				BMPR1A	BMPR2					Cytokine	TGF		27481709
BMP15				BMPR1B	BMPR2				GDF9b	Cytokine	TGF		17878607
BMP2				BMPR1B	BMPR2					Cytokine	TGF		18436533
BMP4				BMPR1B	BMPR2					Cytokine	TGF		18436533
BMP5				BMPR1B	BMPR2					Cytokine	TGF		27481709
BMP6				BMPR1B	BMPR2					Cytokine	TGF		27481709
BMP7				BMPR1B	BMPR2					Cytokine	TGF		27481709
BMP8A				BMPR1B	BMPR2					Cytokine	TGF		27481709
BMP8B				BMPR1B	BMPR2					Cytokine	TGF		27481709
GDF5				BMPR1B	BMPR2					Cytokine	TGF		27481709
GDF6				BMPR1B	BMPR2					Cytokine	TGF		27481709
GDF7				BMPR1B	BMPR2					Cytokine	TGF		27481709
GDF9				TGFBR1	BMPR2					Cytokine	TGF		12135884, 1468485
AMH				AMHR2	BMPR1A				MIS receptor 1	Cytokine	TGF		32333774
BMP5				ACVR1	ACVR2B					Cytokine	TGF		27481709
BMP6				ACVR1	ACVR2B					Cytokine	TGF		27481709
BMP7				ACVR1	ACVR2B					Cytokine	TGF		27481709
BMP8A				ACVR1	ACVR2B					Cytokine	TGF		27481709
BMP8B				ACVR1	ACVR2B					Cytokine	TGF		27481709
NODAL				ACVR1B	ACVR2B					Cytokine	TGF		17878607
MSTN				ACVR1B	ACVR2B					Cytokine	TGF		29409020
GDF1				ACVR1B	ACVR2B					Cytokine	TGF		22710174, 27481709
GDF11				ACVR1B	ACVR2B					Cytokine	TGF		22710174, 27481709
GDF3				ACVR1B	ACVR2B					Cytokine	TGF		22710174, 27481709
GDF10				ACVR1B	ACVR2B					Cytokine	TGF		31416681, 17878607
INHBA				ACVR1B	ACVR2B					Cytokine	TGF		8622651; 8721982
INHBB				ACVR1B	ACVR2B					Cytokine	TGF		8622651; 8721982
NODAL				ACVR1C	ACVR2B					Cytokine	TGF		17878607
GDF1				ACVR1C	ACVR2B					Cytokine	TGF		22710174, 27481709
GDF3				ACVR1C	ACVR2B					Cytokine	TGF		22710174, 27481709
INHBB				ACVR1C	ACVR2B					Cytokine	TGF		8622651; 8721982
BMP10				ACVRL1	ACVR2B					Cytokine	TGF		17878607
GDF2				ACVRL1	ACVR2B				BMP9	Cytokine	TGF		22710174, 27481709
BMP2				BMPR1A	ACVR2B					Cytokine	TGF		18436533
BMP4				BMPR1A	ACVR2B					Cytokine	TGF		18436533
BMP5				BMPR1A	ACVR2B					Cytokine	TGF		27481709
BMP6				BMPR1A	ACVR2B					Cytokine	TGF		27481709
BMP7				BMPR1A	ACVR2B					Cytokine	TGF		27481709
BMP8A				BMPR1A	ACVR2B					Cytokine	TGF		27481709
BMP8B				BMPR1A	ACVR2B					Cytokine	TGF		27481709
GDF5				BMPR1A	ACVR2B					Cytokine	TGF		27481709
GDF6				BMPR1A	ACVR2B					Cytokine	TGF		27481709
GDF7				BMPR1A	ACVR2B					Cytokine	TGF		27481709
BMP2				BMPR1B	ACVR2B					Cytokine	TGF		18436533
BMP4				BMPR1B	ACVR2B					Cytokine	TGF		18436533
BMP5				BMPR1B	ACVR2B					Cytokine	TGF		27481709
BMP6				BMPR1B	ACVR2B					Cytokine	TGF		27481709
BMP7				BMPR1B	ACVR2B					Cytokine	TGF		27481709
BMP8A				BMPR1B	ACVR2B					Cytokine	TGF		27481709
BMP8B				BMPR1B	ACVR2B					Cytokine	TGF		27481709
GDF5				BMPR1B	ACVR2B					Cytokine	TGF		27481709
GDF6				BMPR1B	ACVR2B					Cytokine	TGF		27481709
GDF7				BMPR1B	ACVR2B					Cytokine	TGF		27481709
MSTN				TGFBR1	ACVR2B				MSTN = myostatin = GDF8	Cytokine	TGF		29409020
GDF11				TGFBR1	ACVR2B					Cytokine	TGF		16845371, 12414726
BMP5				ACVR1	ACVR2A					Cytokine	TGF		27481709
BMP6				ACVR1	ACVR2A					Cytokine	TGF		27481709
BMP7				ACVR1	ACVR2A				OP-1	Cytokine	TGF		27481709
BMP8A				ACVR1	ACVR2A					Cytokine	TGF		27481709
BMP8B				ACVR1	ACVR2A					Cytokine	TGF		27481709
NODAL				ACVR1B	ACVR2A					Cytokine	TGF		17878607
GDF1				ACVR1B	ACVR2A					Cytokine	TGF		22710174, 27481709
GDF11				ACVR1B	ACVR2A					Cytokine	TGF		22710174, 27481709
GDF3				ACVR1B	ACVR2A					Cytokine	TGF		22710174, 27481709
INHBA				ACVR1B	ACVR2A					Cytokine	TGF		8622651; 8721982
INHBB				ACVR1B	ACVR2A					Cytokine	TGF		8622651; 8721982
NODAL				ACVR1C	ACVR2A					Cytokine	TGF		17878607
GDF1				ACVR1C	ACVR2A					Cytokine	TGF		22710174, 27481709
GDF3				ACVR1C	ACVR2A					Cytokine	TGF		22710174, 27481709
INHBB				ACVR1C	ACVR2A					Cytokine	TGF		8622651; 8721982
BMP10				ACVRL1	ACVR2A					Cytokine	TGF		17878607
GDF2				ACVRL1	ACVR2A				BMP9	Cytokine	TGF		22710174, 27481709
BMP2				BMPR1A	ACVR2A					Cytokine	TGF		18436533
BMP4				BMPR1A	ACVR2A					Cytokine	TGF		18436533
BMP5				BMPR1A	ACVR2A					Cytokine	TGF		27481709
BMP6				BMPR1A	ACVR2A					Cytokine	TGF		27481709
BMP7				BMPR1A	ACVR2A					Cytokine	TGF		27481709
BMP8A				BMPR1A	ACVR2A					Cytokine	TGF		27481709
BMP8B				BMPR1A	ACVR2A					Cytokine	TGF		27481709
GDF5				BMPR1A	ACVR2A				BMP14 / CDMP-1	Cytokine	TGF		27481709
GDF6				BMPR1A	ACVR2A					Cytokine	TGF		27481709
GDF7				BMPR1A	ACVR2A					Cytokine	TGF		27481709
BMP2				BMPR1B	ACVR2A					Cytokine	TGF		18436533
BMP4				BMPR1B	ACVR2A					Cytokine	TGF		18436533
BMP5				BMPR1B	ACVR2A					Cytokine	TGF		27481709
BMP6				BMPR1B	ACVR2A					Cytokine	TGF		27481709
BMP7				BMPR1B	ACVR2A					Cytokine	TGF		27481709
BMP8A				BMPR1B	ACVR2A					Cytokine	TGF		27481709
BMP8B				BMPR1B	ACVR2A					Cytokine	TGF		27481709
GDF5				BMPR1B	ACVR2A				BMP14 / CDMP-1	Cytokine	TGF		27481709
GDF6				BMPR1B	ACVR2A					Cytokine	TGF		27481709
GDF7				BMPR1B	ACVR2A					Cytokine	TGF		27481709
GDF11				TGFBR1	ACVR2A				TGFBR1=ALK5	Cytokine	TGF		16845371, 12414726
AMH				AMHR2	ACVR1				MIS receptor 3	Cytokine	TGF		32333774
TGFB1				TGFBR1	ACVR1					Cytokine	TGF		29376829
TGFB2				TGFBR1	ACVR1					Cytokine	TGF		29376829
TGFB3				TGFBR1	ACVR1					Cytokine	TGF		29376829
PLTP				ABCA1									14559902
CCL11				ACKR1						Chemokine	CC		22633458
CCL13				ACKR1						Chemokine	CC		22633458
CCL14				ACKR1						Chemokine	CC		22633458
CCL17				ACKR1						Chemokine	CC		22633458
CCL2				ACKR1						Chemokine	CC		22633458
CCL5				ACKR1						Chemokine	CC		22633458
CXCL8				ACKR1						Chemokine	CXC		22633458
PPBP				ACKR1						Chemokine			22633458
CXCL1				ACKR1						Chemokine	CXC		22633458; 24625696
CXCL2				ACKR1						Chemokine	CXC		22633458; 30446388
CCL11				ACKR2						Chemokine	CC		22633458
CCL13				ACKR2						Chemokine	CC		22633458
CCL14				ACKR2						Chemokine	CC		22633458
CCL17				ACKR2						Chemokine	CC		22633458
CCL2				ACKR2						Chemokine	CC		22633458
CCL22				ACKR2						Chemokine	CC		22633458
CCL23				ACKR2						Chemokine	CC		22633458
CCL24				ACKR2						Chemokine	CC		22633458
CCL3				ACKR2						Chemokine	CC		22633458
CCL3L1				ACKR2						Chemokine	CC		22633458
CCL4				ACKR2						Chemokine	CC		22633458
CCL4L1				ACKR2						Chemokine	CC		22633458
CCL5				ACKR2						Chemokine	CC		22633458
CCL7				ACKR2						Chemokine	CC		22633458
CCL8				ACKR2						Chemokine	CC		22633458
CXCL11				ACKR3					CXCR7=ACKR3	Chemokine	CXC		22633458; 20161793 ; 24218476
CXCL12				ACKR3						Chemokine	CXC		22633458; 20161793 ; 24218476
CCL19				ACKR4						Chemokine	CC		22633458
CCL21				ACKR4						Chemokine	CC		22633458
CCL25				ACKR4						Chemokine	CC		22633458
CXCL13				ACKR4						Chemokine	CXC		22633458; 706668
ADCYAP1				ADCYAP1R1							Adhesion GPCR		10100920, 8703026,10583729, 16930633, 11931347,10583729, 8253796,
SDC1				ADGRA2							Adhesion GPCR		30477585
SDC2				ADGRA2							Adhesion GPCR		30477585
RTN4R				ADGRB1							Adhesion GPCR		30477585
RTN4RL1				ADGRB1							Adhesion GPCR		30477585
RTN4RL2				ADGRB1							Adhesion GPCR		30477585
TAX1BP3				ADGRB2							Adhesion GPCR		21787750
C1QL1				ADGRB3							Adhesion GPCR		21262840 ; 28968187
C1QL2				ADGRB3							Adhesion GPCR		21262840 ; 28968187
C1QL3				ADGRB3							Adhesion GPCR		21262840 ; 28968187
C1QL4				ADGRB3							Adhesion GPCR		21262840 ; 28968187
LPAR1				ADGRE5							Adhesion GPCR		21978933
THY1				ADGRE5					THY1=CD90		Adhesion GPCR		22210915
COL3A1				ADGRG1						ECM interaction	Adhesion GPCR		28968187; 21768377
TGM2				ADGRG1							Adhesion GPCR		28968187; 16757564
COL4A1				ADGRG6						ECM interaction	Adhesion GPCR		28968187; 25118328
COL4A2				ADGRG6						ECM interaction	Adhesion GPCR		28968187; 25118328
COL4A3				ADGRG6						ECM interaction	Adhesion GPCR		28968187; 25118328
COL4A4				ADGRG6						ECM interaction	Adhesion GPCR		28968187; 25118328
COL4A5				ADGRG6						ECM interaction	Adhesion GPCR		28968187; 25118328
COL4A6				ADGRG6						ECM interaction	Adhesion GPCR		28968187; 25118328
LAMA2				ADGRG6						ECM interaction	Adhesion GPCR		28968187; 25695270
PRNP				ADGRG6							Adhesion GPCR		28968187; 27501152
SHANK1				ADGRL1							Adhesion GPCR		10958799
SHANK2				ADGRL1							Adhesion GPCR		10964907
FLRT1				ADGRL1							Adhesion GPCR		22405201
FLRT2				ADGRL1							Adhesion GPCR		22405201
TENM1				ADGRL1							Adhesion GPCR		24273166
TENM3				ADGRL1							Adhesion GPCR		30477585
TENM4				ADGRL1							Adhesion GPCR		30477585
TENM2				ADGRL1							Adhesion GPCR		21724987; 24273166
FLRT3				ADGRL1							Adhesion GPCR		22405201; 30477585
NRXN1				ADGRL1							Adhesion GPCR		28968187; 22262843
NRXN2				ADGRL1							Adhesion GPCR		28968187; 22262843
NRXN3				ADGRL1							Adhesion GPCR		28968187; 22262843
FLRT3				ADGRL2							Adhesion GPCR		24273166
TENM1				ADGRL2							Adhesion GPCR		24273166
TENM2				ADGRL2							Adhesion GPCR		24273166
TENM3				ADGRL2							Adhesion GPCR		24273166
TENM4				ADGRL2							Adhesion GPCR		24273166
FLRT1				ADGRL3							Adhesion GPCR		22405201
TENM1				ADGRL3							Adhesion GPCR		24273166
TENM2				ADGRL3							Adhesion GPCR		24273166
TENM3				ADGRL3							Adhesion GPCR		24273166
TENM4				ADGRL3							Adhesion GPCR		24273166
FLRT2				ADGRL3							Adhesion GPCR		22405201; 30477585
FLRT3				ADGRL3							Adhesion GPCR		22405201; 30477585
AGT				AGTR1									15930094; 9797979
TIMP3				AGTR2									18344519
AGT				AGTR2									15930094; 9797979
L1CAM				ALCAM									22983139
CD6				ALCAM									26146185
MDK				ALK									12122009
ALKAL1				ALK									26630010
PTN				ALK									11278720
ALKAL2				ALK									26630010,
GPI				AMFR									12527360,16563432,
APLN				APLNR							GPCR		10617103
APELA				APLNR							GPCR		24316148; 28137936
SERTAD1				AR									30230528
AVP				AVPR1A							GPCR		10858434
OXT				AVPR1A							GPCR		30737392
AVP				AVPR1B							GPCR		10858434
OXT				AVPR1B							GPCR		30737392
OXT				AVPR2							GPCR		30737392
AVP				AVPR2							GPCR		32360346
GAS6				AXL									7854420
PROS1				AXL									29531161
LAMA5				BCAM						ECM interaction			12244066, 11133776,
NMB				BRS3									8383682
GRP				BRS3									11112777
C3				C3AR1						Innate immune	Complement		8702752
RPS19				C5AR1						Innate immune	Complement		11107061,11733378,
C3				C5AR2									11773063
CADM1				CADM1						Cell adhesion			12826663, 17250899, 22703826, 25268382,
CADM1				CADM3						Cell adhesion			15741237
CADM3				CADM4						Cell adhesion			33889941
CALCA				CALCR									6148938 ; 1331173
GAST				CCKBR									8349705
CCL15				CCR1						Chemokine	CC		9346309
CCL14				CCR1						Chemokine	CC		22633458
CCL16				CCR1						Chemokine	CC		22633458
CCL23				CCR1						Chemokine	CC		22633458
CCL3				CCR1						Chemokine	CC		22633458
CCL3L1				CCR1						Chemokine	CC		22633458
CCL5				CCR1					CCL5=RANTES	Chemokine	CC		22633458
CCL7				CCR1						Chemokine	CC		22633458
CCL8				CCR1						Chemokine	CC		22633458
CCL26				CCR1						Chemokine	CC		22633458, 15039444
CCL27				CCR10						Chemokine	CC		22633458
CCL28				CCR10						Chemokine	CC		22633458
DEFB103A				CCR2						Chemokine			20483750
DEFB103B				CCR2						Chemokine			20483750
DEFB4A				CCR2						Chemokine			20483750
DEFB4B				CCR2						Chemokine			20483750
CCL11				CCR2						Chemokine	CC		22633458
CCL13				CCR2						Chemokine	CC		22633458
CCL16				CCR2						Chemokine	CC		22633458
CCL2				CCR2						Chemokine	CC		22633458
CCL26				CCR2						Chemokine	CC		22633458
CCL7				CCR2						Chemokine	CC		22633458
CCL8				CCR2						Chemokine	CC		22633458
DEFB106A				CCR2						Chemokine			23938203
DEFB106B				CCR2						Chemokine			23938203
CCL15				CCR3						Chemokine	CC		9346309
CCL11				CCR3						Chemokine	CC		22633458
CCL13				CCR3						Chemokine	CC		22633458
CCL14				CCR3						Chemokine	CC		22633458
CCL24				CCR3						Chemokine	CC		22633458
CCL26				CCR3						Chemokine	CC		22633458
CCL28				CCR3						Chemokine	CC		22633458
CCL3L1				CCR3						Chemokine	CC		22633458
CCL5				CCR3					CCL5=RANTES	Chemokine	CC		22633458
CCL7				CCR3						Chemokine	CC		22633458
CXCL10				CCR3						Chemokine	CXC		22633458
CXCL9				CCR3						Chemokine	CXC		22633458
CXCL11				CCR3						Chemokine	CXC		22633458; 15178708
CCL18				CCR3						Chemokine	CC		22633458; 23999500
CCL8				CCR3						Chemokine	CC		24218476; 29281969
CCL22				CCR4						Chemokine	CC		22633458
CCL17				CCR4					CCL17=TARC	Chemokine	CC		22633458; 10540332
CCL5				CCR4					CCL5=RANTES	Chemokine	CC		24218476; 12270118
CCL11				CCR5						Chemokine	CC		22633458
CCL14				CCR5						Chemokine	CC		22633458
CCL16				CCR5						Chemokine	CC		22633458
CCL3				CCR5						Chemokine	CC		22633458
CCL3L1				CCR5						Chemokine	CC		22633458
CCL4				CCR5						Chemokine	CC		22633458
CCL5				CCR5					CCL5=RANTES	Chemokine	CC		22633458
CCL8				CCR5						Chemokine	CC		22633458
CCL7				CCR5						Chemokine	CC		10477718; 22633458
CCL26				CCR5						Chemokine	CC		22633458, 15039444
CXCL11				CCR5						Chemokine	CXC		22633458; 15178708
DEFB103A				CCR6						Chemokine			20483750
DEFB103B				CCR6						Chemokine			20483750
CCL20				CCR6						Chemokine	CC		22633458
DEFB1				CCR6						Chemokine			10521347, 12149255
DEFB4A				CCR6					DEFB4A = defensin beta 2	Chemokine			10521347; 20483750
DEFB4B				CCR6						Chemokine			10521347; 20483750
CCL19				CCR7						Chemokine	CC		22633458
CCL21				CCR7						Chemokine	CC		22633458
CCL1				CCR8						Chemokine	CC		9207005
CCL16				CCR8						Chemokine	CC		22633458
CCL18				CCR8						Chemokine	CC		23999500
CCL25				CCR9						Chemokine	CC		22633458
RARRES2				CCRL2						Chemokine	CC		14675762
CCL19				CCRL2						Chemokine	CC		22633458
HLA-C				CD160						HLA recognition			12486241
HLA-G				CD160						HLA recognition			16809620
PECAM1				CD177						Cell adhesion			17580308,
CEACAM5				CD1D						HLA recognition			24104458
CD59				CD2									1377404
CD58				CD2					CD58=LFA3				7544396;7525848
CD48				CD2					CD48=SLAMF2		SLAM		7691954 ; PMC1384590
CD200				CD200R1									22020332
CEACAM1				CD209									16246332; 16282604
PTPRC				CD22									7537381
PVR				CD226					PVR=CD155 ; CD226=DNAM-1	Checkpoint	Nectin		15034010
NECTIN2				CD226					CD226=DNAM-1	Checkpoint	Nectin		27192565
CD48				CD244					CD244=SLAMF4		SLAM		26794910
MMRN2				CD248									28671670
CD70				CD27					CD70=CD27L	Checkpoint	TNF	Cytokine	8120384 ; 26697006
CD80				CD28					CD80=B7-1	Checkpoint	B7		7545666
CD86				CD28					CD86=B7-2	Checkpoint	B7		18205792
ICOSLG				CD28						Checkpoint	B7		21530327
JAML				CD320									35922511
C1QA				CD33						Innate immune			28325905
SAA1				CD36									20075072
LY6H				CD36									36178190
NRN1				CD36									36178190
SCRG1				CD36									36178190
VWC2L				CD36									36178190
PECAM1				CD38						Cell adhesion			9551996, 26407101,
IL16				CD4						Cytokine			10438516 ; 7615501
CD40LG				CD40					TNFSF5= CD40	Checkpoint	TNF	Cytokine	11163401
C4BPA				CD40						Cytokine	TNF		12818164
VCAN				CD44						ECM interaction			10950950
SPP1				CD44					SPP1=Osteopontin				8560266
SIGLEC15				CD44									34328657
JAG1				CD46									23086448
CD72				CD5									24950378; 8757302
ADGRE5				CD55					ADGRE5 = CD97				23447688; 11297558
LGALS1				CD69					CD69=CLEC2C				21427408
SEMA4D				CD72							Semaphorin		29971044
MIF				CD74						Cytokine			12782713
APP				CD74									19849849,
CD274				CD80						Checkpoint	B7		26927206
CD84				CD84					CD84=SLAMF5		SLAM		21219180;201553220
CEACAM5				CD8A									24104458
IL16				CD9						Cytokine			29884309 ; 16144798
C1QA				CD93						Innate immune			9476117
MMRN2				CD93									28671670
PVR				CD96					PVR=CD155	Checkpoint	Nectin		9626554
NECTIN1				CD96						Checkpoint	Nectin		26927206
NECTIN2				CD96					NECTIN2=PVRL2	Checkpoint	Nectin		27192565
FCER2				CDH2									35922511
CEACAM1				CEACAM1						Cell adhesion			35922511
CEACAM1				CEACAM5						Cell adhesion			35922511
CEACAM1				CEACAM6						Cell adhesion			35922511
CEACAM6				CEACAM6						Cell adhesion			35922511
CEACAM1				CEACAM8						Cell adhesion			35922511
CEACAM6				CEACAM8						Cell adhesion			35922511
CELSR2				CELSR2									17618280 ; 28968187
CELSR3				CELSR3									17618280 ; 28968187
CHL1				CHL1									35922511
MMRN2				CLEC14A									28671670
RARRES2				CMKLR1									18794339
HSPG2				COL13A1						ECM interaction			11956183
C3				CR1						Innate immune	Complement		9988761, 2551147
C3				CR2					CR2=CD21	Innate immune	Complement		6230668
FCER2				CR2						Innate immune	Complement		16172256
CADM1				CRTAM						Cell adhesion			15811952,
CSF1				CSF1R					M-CSF	Cytokine	RTK		26095744
IL34				CSF1R						Cytokine	RTK		26095744
CSF3				CSF3R						Cytokine	type 1		10537111
C1QA				CSPG4						Innate immune	Complement		9013976
CD44				CSPG4									29812912
FGF1				CSPG4									29812912
CD80				CTLA4					CD80=B7-1	Checkpoint	B7		10583602
ICOSLG				CTLA4						Checkpoint	B7		21530327
CD86				CTLA4					CD86=B7-2	Checkpoint	B7		10583602 ; 11976720
CX3CL1				CX3CR1						Chemokine	CX3C		22633458
CCL26				CX3CR1						Chemokine	CC		22633458, 20974991
JAML				CXADR						Chemokine	CX3C		15800062
CXCL1				CXCR1						Chemokine	CXC		1379593
CXCL8				CXCR1						Chemokine	CXC		1840701
CXCL6				CXCR1						Chemokine	CXC		22633458
PPBP				CXCR1					PPBP=CXCL7	Chemokine	CXC		22633458; 24335961
CXCL8				CXCR2						Chemokine	CXC		1891716
CXCL5				CXCR2						Chemokine	CXC		22633458
CXCL6				CXCR2						Chemokine	CXC		22633458
CXCL1				CXCR2						Chemokine	CXC		22633458 ; 8702798;24218476
PPBP				CXCR2					PPBP=CXCL7	Chemokine	CXC		22633458; 24335961
CXCL2				CXCR2						Chemokine	CXC		8702798;22633458
CXCL3				CXCR2						Chemokine	CXC		8702798;22633458
MIF				CXCR2						Cytokine			17435771
CXCL10				CXCR3						Chemokine	CXC		12884299
CXCL11				CXCR3						Chemokine	CXC		12884299
CXCL9				CXCR3						Chemokine	CXC		12884299
CCL11				CXCR3						Chemokine	CC		22633458
PF4V1				CXCR3						Chemokine	CXC		22633458
PF4				CXCR3					CXCL4=PF4	Chemokine	CXC		12782716; 21655676
CXCL13				CXCR3						Chemokine	CXC		22633458; 11554781
CXCL12				CXCR4						Chemokine	CXC		22633458
CXCL14				CXCR4						Chemokine	CXC		28360196
MIF				CXCR4						Cytokine			17435771
CXCL13				CXCR5						Chemokine	CXC		22633458
CXCL16				CXCR6						Chemokine	CXC		22633458
SEMA4B				DCBLD2							Semaphorin		17213806
ICAM5				DCC						Cell adhesion			32822567
IGFBP7				DCC						Growth factor			32822567
IGFBPL1				DCC						Growth factor			32822567
NTN1				DCC									12810718
LTF				DCC									32822567
PSG7				DCC									32822567
WFIKKN2				DCC									32822567
COL4A1				DDR1						ECM interaction	COL		16626936; 9659900
COL4A2				DDR1						ECM interaction	COL		16626936; 9659900
COL4A3				DDR1						ECM interaction	COL		16626936; 9659900
COL4A4				DDR1						ECM interaction	COL		16626936; 9659900
COL4A5				DDR1						ECM interaction	COL		16626936; 9659900
COL4A6				DDR1						ECM interaction	COL		16626936; 9659900
COL5A1				DDR1						ECM interaction	COL		16626936; 9659900
COL5A2				DDR1						ECM interaction	COL		16626936; 9659900
COL5A3				DDR1						ECM interaction	COL		16626936; 9659900
COL6A1				DDR1						ECM interaction	COL		16626936; 9659900
COL6A2				DDR1						ECM interaction	COL		16626936; 9659900
COL6A3				DDR1						ECM interaction	COL		16626936; 9659900
COL6A5				DDR1						ECM interaction	COL		16626936; 9659900
COL6A6				DDR1						ECM interaction	COL		16626936; 9659900
COL8A1				DDR1						ECM interaction	COL		16626936; 9659900
COL1A1				DDR1						ECM interaction	COL		16626936; 9659900; 21421911
COL1A2				DDR1						ECM interaction	COL		16626936; 9659900; 21421911
COL2A1				DDR1						ECM interaction	COL		16626936; 9659900; 21421911
COL3A1				DDR1						ECM interaction	COL		16626936; 9659900; 21421911
COL1A1				DDR2						ECM interaction	COL		16626936; 9659900
COL1A2				DDR2						ECM interaction	COL		16626936; 9659900
COL3A1				DDR2						ECM interaction	COL		16626936; 9659900
FSTL1				DIP2A									20054002
PSG7				DSCAM						Cell adhesion			32822567
PSG9				DSCAM						Cell adhesion			32822567
DSC1				DSG1						Cell adhesion			27298358
DSC2				DSG1						Cell adhesion			27298358
DSC3				DSG1						Cell adhesion			27298358
DSC1				DSG2						Cell adhesion			27298358
DSC2				DSG2						Cell adhesion			27298358
DSC3				DSG2						Cell adhesion			27298358
DSC1				DSG3						Cell adhesion			27298358
DSC2				DSG3						Cell adhesion			27298358
DSC3				DSG3						Cell adhesion			27298358
DSC1				DSG4						Cell adhesion			27298358
DSC2				DSG4						Cell adhesion			27298358
DSC3				DSG4						Cell adhesion			27298358
EDA				EDA2R						Cytokine	TNF		10484778
EDA				EDAR						Cytokine	TNF		10484778
EDN1				EDNRA							Vasoconstrictor peptide		15629009; 8440682
EDN2				EDNRA							Vasoconstrictor peptide		15629009; 8440682
EDN3				EDNRA							Vasoconstrictor peptide		15629009; 8440682
EDN1				EDNRB							Vasoconstrictor peptide		15629009; 8440682
EDN2				EDNRB							Vasoconstrictor peptide		15629009; 8440682
EDN3				EDNRB							Vasoconstrictor peptide		15629009; 8440682
AREG				EGFR						Growth factor	EGFR family		2466334
BTC				EGFR						Growth factor	EGFR family		8144591
EGF				EGFR						Growth factor	EGFR family		8639530
EREG				EGFR					EREG=epiregulin	Growth factor	EGFR family		9419975
DCN				EGFR						Growth factor	EGFR family		9988678
EFEMP1				EGFR						Growth factor	EGFR family		19804359
MIF				EGFR						Growth factor	EGFR family		26280537
TGFA				EGFR						Growth factor	EGFR family		27635238
EPGN				EGFR						Growth factor	EGFR family		28988771
ANG				EGFR						Growth factor	EGFR family		29606349
HBEGF				EGFR						Growth factor	EGFR family		12725245; 12097488; 12621152
SPINK1				EGFR						Growth factor	EGFR family		21368222; 33916984
APOB				ENO1									29997113
EFNA1				EPHA1						Growth factor	Ephrins		15114347; 24003208
EFNA2				EPHA1						Growth factor	Ephrins		15114347; 24003208
EFNA3				EPHA1						Growth factor	Ephrins		15114347; 24003208
EFNA4				EPHA1						Growth factor	Ephrins		15114347; 24003208
EFNA5				EPHA1						Growth factor	Ephrins		15114347; 24003208
EFNB1				EPHA2						Growth factor	Ephrins		35922511
EFNA1				EPHA2						Growth factor	Ephrins		15114347; 24003208
EFNA2				EPHA2						Growth factor	Ephrins		15114347; 24003208
EFNA3				EPHA2						Growth factor	Ephrins		15114347; 24003208
EFNA4				EPHA2						Growth factor	Ephrins		15114347; 24003208
EFNA5				EPHA2						Growth factor	Ephrins		15114347; 24003208
EFNA1				EPHA3						Growth factor	Ephrins		15114347; 24003208
EFNA2				EPHA3						Growth factor	Ephrins		15114347; 24003208
EFNA3				EPHA3						Growth factor	Ephrins		15114347; 24003208
EFNA4				EPHA3						Growth factor	Ephrins		15114347; 24003208
EFNA5				EPHA3						Growth factor	Ephrins		15114347; 24003208
EFNA1				EPHA4						Growth factor	Ephrins		15114347; 24003208
EFNA2				EPHA4						Growth factor	Ephrins		15114347; 24003208
EFNA3				EPHA4						Growth factor	Ephrins		15114347; 24003208
EFNA4				EPHA4						Growth factor	Ephrins		15114347; 24003208
EFNA5				EPHA4						Growth factor	Ephrins		15114347; 24003208
EFNB1				EPHA4						Growth factor	Ephrins		15114347; 24003208
EFNB2				EPHA4						Growth factor	Ephrins		15114347; 24003208
EFNB3				EPHA4						Growth factor	Ephrins		15114347; 24003208
EFNA1				EPHA5						Growth factor	Ephrins		15114347; 24003208
EFNA2				EPHA5						Growth factor	Ephrins		15114347; 24003208
EFNA3				EPHA5						Growth factor	Ephrins		15114347; 24003208
EFNA4				EPHA5						Growth factor	Ephrins		15114347; 24003208
EFNA5				EPHA5						Growth factor	Ephrins		15114347; 24003208
EFNA1				EPHA7						Growth factor	Ephrins		15114347; 24003208
EFNA2				EPHA7						Growth factor	Ephrins		15114347; 24003208
EFNA3				EPHA7						Growth factor	Ephrins		15114347; 24003208
EFNA4				EPHA7						Growth factor	Ephrins		15114347; 24003208
EFNA5				EPHA7						Growth factor	Ephrins		15114347; 24003208
EFNA1				EPHA8						Growth factor	Ephrins		15114347; 24003208
EFNA2				EPHA8						Growth factor	Ephrins		15114347; 24003208
EFNA3				EPHA8						Growth factor	Ephrins		15114347; 24003208
EFNA4				EPHA8						Growth factor	Ephrins		15114347; 24003208
EFNA5				EPHA8						Growth factor	Ephrins		15114347; 24003208
EFNB1				EPHB1						Growth factor	Ephrins		15114347; 24003208
EFNB2				EPHB1						Growth factor	Ephrins		15114347; 24003208
EFNB3				EPHB1						Growth factor	Ephrins		15114347; 24003208
EFNA5				EPHB2						Growth factor	Ephrins		15114347; 24003208
EFNB1				EPHB2						Growth factor	Ephrins		15114347; 24003208
EFNB2				EPHB2						Growth factor	Ephrins		15114347; 24003208
EFNB3				EPHB2						Growth factor	Ephrins		15114347; 24003208
EFNB1				EPHB3						Growth factor	Ephrins		15114347; 24003208
EFNB2				EPHB3						Growth factor	Ephrins		15114347; 24003208
EFNB3				EPHB3						Growth factor	Ephrins		15114347; 24003208
EPO				EPHB4						Growth factor	Ephrins		26481148
EFNB1				EPHB4						Growth factor	Ephrins		15114347; 24003208
EFNB2				EPHB4						Growth factor	Ephrins		15114347; 24003208
EFNB3				EPHB4						Growth factor	Ephrins		15114347; 24003208
EFNB1				EPHB6						Growth factor	Ephrins		15114347; 24003208
EFNB2				EPHB6						Growth factor	Ephrins		15114347; 24003208
EFNB3				EPHB6						Growth factor	Ephrins		15114347; 24003208
EPO				EPOR						Cytokine	type 1		9974393; 2163696
TGFA				ERBB2						Growth factor	EGFR family		10918572
HBEGF				ERBB2						Growth factor	EGFR family		12621152
EFNB1				ERBB2						Growth factor	EGFR family		22279592
NRG2				ERBB3						Growth factor	Neuregulin		9168115
NRG1				ERBB3						Growth factor	Neuregulin		10214951
EGF				ERBB3						Growth factor	EGFR family		12093292
L1CAM				ERBB3						Growth factor	EGFR family		22815787
BTC				ERBB3						Growth factor	EGFR family		30249613
BTC				ERBB4						Growth factor	EGFR family		8570211
NRG2				ERBB4						Growth factor	Neuregulin		9168115
NRG3				ERBB4						Growth factor	Neuregulin		9275162
EREG				ERBB4						Growth factor	EGFR family		9419975
NRG4				ERBB4						Growth factor	Neuregulin		10348342
TGFA				ERBB4						Growth factor	EGFR family		10918572
DCN				ERBB4						Growth factor	EGFR family		10942781
HBEGF				ERBB4						Growth factor	EGFR family		12621152
L1CAM				ERBB4						Growth factor	EGFR family		22815787
NRG1				ERBB4						Growth factor	Neuregulin		10537356; 10214951
ESAM				ESAM						Cell adhesion			11279107
F11R				F11R						Cell adhesion			35922511
FASLG				FAS					TNFSF6 = FasL	Cytokine	TNF		11239407
NCAM1				FGFR1						Growth factor	FGF family		18593816
FGF1				FGFR1						Growth factor	FGF family		25772309
FGF10				FGFR1						Growth factor	FGF family		25772309
FGF16				FGFR1						Growth factor	FGF family		25772309
FGF17				FGFR1						Growth factor	FGF family		25772309
FGF18				FGFR1						Growth factor	FGF family		25772309
FGF19				FGFR1						Growth factor	FGF family		25772309
FGF2				FGFR1						Growth factor	FGF family		25772309
FGF20				FGFR1						Growth factor	FGF family		25772309
FGF21				FGFR1						Growth factor	FGF family		25772309
FGF23				FGFR1						Growth factor	FGF family		25772309
FGF3				FGFR1						Growth factor	FGF family		25772309
FGF4				FGFR1						Growth factor	FGF family		25772309
FGF5				FGFR1						Growth factor	FGF family		25772309
FGF6				FGFR1						Growth factor	FGF family		25772309
FGF8				FGFR1						Growth factor	FGF family		25772309
FGF9				FGFR1						Growth factor	FGF family		25772309
FGF1				FGFR2						Growth factor	FGF family		25772309
FGF10				FGFR2						Growth factor	FGF family		25772309
FGF16				FGFR2						Growth factor	FGF family		25772309
FGF17				FGFR2						Growth factor	FGF family		25772309
FGF18				FGFR2						Growth factor	FGF family		25772309
FGF19				FGFR2						Growth factor	FGF family		25772309
FGF2				FGFR2						Growth factor	FGF family		25772309
FGF20				FGFR2						Growth factor	FGF family		25772309
FGF22				FGFR2						Growth factor	FGF family		25772309
FGF3				FGFR2						Growth factor	FGF family		25772309
FGF4				FGFR2						Growth factor	FGF family		25772309
FGF5				FGFR2						Growth factor	FGF family		25772309
FGF6				FGFR2						Growth factor	FGF family		25772309
FGF7				FGFR2						Growth factor	FGF family		25772309
FGF8				FGFR2						Growth factor	FGF family		25772309
FGF9				FGFR2						Growth factor	FGF family		25772309
FCER2				FGFR2						Growth factor			35922511
BGN				FGFR3						Growth factor	FGF family		25260943
FGF1				FGFR3						Growth factor	FGF family		25772309
FGF16				FGFR3						Growth factor	FGF family		25772309
FGF17				FGFR3						Growth factor	FGF family		25772309
FGF18				FGFR3						Growth factor	FGF family		25772309
FGF19				FGFR3						Growth factor	FGF family		25772309
FGF2				FGFR3						Growth factor	FGF family		25772309
FGF20				FGFR3						Growth factor	FGF family		25772309
FGF21				FGFR3						Growth factor	FGF family		25772309
FGF23				FGFR3						Growth factor	FGF family		25772309
FGF4				FGFR3						Growth factor	FGF family		25772309
FGF5				FGFR3						Growth factor	FGF family		25772309
FGF6				FGFR3						Growth factor	FGF family		25772309
FGF8				FGFR3						Growth factor	FGF family		25772309
FGF9				FGFR3						Growth factor	FGF family		25772309
IL1RAPL2				FGFR3						Growth factor	FGF family		32822567
FGF1				FGFR4						Growth factor	FGF family		25772309
FGF16				FGFR4						Growth factor	FGF family		25772309
FGF17				FGFR4						Growth factor	FGF family		25772309
FGF18				FGFR4						Growth factor	FGF family		25772309
FGF19				FGFR4						Growth factor	FGF family		25772309
FGF2				FGFR4						Growth factor	FGF family		25772309
FGF20				FGFR4						Growth factor	FGF family		25772309
FGF23				FGFR4						Growth factor	FGF family		25772309
FGF4				FGFR4						Growth factor	FGF family		25772309
FGF5				FGFR4						Growth factor	FGF family		25772309
FGF6				FGFR4						Growth factor	FGF family		25772309
FGF8				FGFR4						Growth factor	FGF family		25772309
FGF9				FGFR4						Growth factor	FGF family		25772309
SDC2				FGFR4						Growth factor	FGF family		35922511
TGFBR3				FGFR4						Growth factor	FGF family		35922511
FGF22				FGFRL1						Growth factor	FGF family		19920134
FGF8				FGFRL1						Growth factor	FGF family		19920134
FGF3				FGFRL1						Growth factor	FGF family		19920134
FGF4				FGFRL1						Growth factor	FGF family		19920134
PGF				FLT1					PGF = PIGF	Growth factor	VEGF family		19029957
VEGFA				FLT1					FLT1=VEGFR1	Growth factor	VEGF family		26285753
VEGFB				FLT1						Growth factor	VEGF family		11181169 ; 26285753
FLT3LG				FLT3						Cytokine	RTK		21389326
VEGFC				FLT4					FLT4=VEGFR3	Growth factor	VEGF family		16336962 ; 11532940
VEGFD				FLT4						Growth factor	VEGF family		16336962 ; 11532940
ANXA1				FPR1									10882119,10882119, 12560218,10882119,
CCL23				FPR2						Chemokine	CC		22633458
APP				FPR2									11160457
ANXA1				FPR2									12368905, 10882119, 12560218, 16278303,
SAA1				FPR2									26130702 ; 9892621
ANXA1				FPR3									15187149,
SPX				GALR2							Hormone		30305242, 24517231,
GAL				GALR2									9685625;9880084
SPX				GALR3							Hormone		30305242, 24517231,
GDF15				GFRAL						Cytokine	TGF		28846097; 28953886
GH1				GHR						Cytokine	type 1		2387255
GH2				GHR						Cytokine	type 1		2387255
RARRES2				GPR1									18165312
PSAP				GPR37									23690594
PSAP				GPR37L1									23690594
CCL5				GPR75									29772059
NMB				GRPR									1655761
GRP				GRPR									7838118; 19463875
GUCA2A				GUCY2C									23269669
HAVCR1				HAVCR1									17363299
LGALS9				HAVCR2					HAVCR2= Tim-3=TIM3	Checkpoint	TIM		16286920 ; 27192565
HMGB1				HAVCR2						Checkpoint	TIM		22842346; 27192565
CEACAM1				HAVCR2						Checkpoint	TIM		25363763; 27192565
CCL16				HRH4						Chemokine	CC		15265943
CLEC4M				ICAM3					CLEC4M=L-SIGN	Cell adhesion			11257134
CD209				ICAM3					CD209=DC-SIGN=CLEC4L	Cell adhesion			11257134; 10721994
ICOSLG				ICOS					ICOSL=B7-H2	Checkpoint	B7		14599850 ; 23954143
CD93				IFNGR1						Cytokine	type 2		35922511
ICAM5				IGDCC3						Cell adhesion			32822567
IGFBP7				IGDCC3						Growth factor			32822567
IGFBPL1				IGDCC3					IGDCC3 = PUNC	Growth factor			32822567
LTF				IGDCC3									32822567
WFIKKN2				IGDCC3									32822567
ICAM5				IGDCC4						Cell adhesion			32822567
IGFBP7				IGDCC4						Growth factor			32822567
IGFBPL1				IGDCC4					IGDCC4 = PUNCe11	Growth factor			32822567
LTF				IGDCC4									32822567
WFIKKN2				IGDCC4									32822567
INS				IGF1R						Growth factor			1851182
IGF2				IGF1R						Growth factor			9972281
IGF1				IGF1R						Growth factor			2877871; 1852007
GZMB				IGF2R						Growth factor			11081635
IGF2				IGF2R						Growth factor			2964083;7797478
IL13				IL13RA2						Cytokine	type 1		8663118
IL17B				IL17RB						Cytokine	IL17 family		24011563
IL25				IL17RB					IL17E = IL25	Cytokine	IL17 family		24011563
IL1RN				IL1R1						Cytokine	IL1 family		20959797; 24332029
IL1RN				IL1R2						Cytokine	IL1 family		20959797; 24332029
IL1F10				IL1RAPL1					IL1F10 = IL38, IL1RAPL1=TIGIRR-2	Cytokine	IL1 family		22315422 , 31387327
IL1F10				IL1RAPL2					TIGIRR1	Cytokine	IL1 family		22315422 , 31387327
IL36RN				IL1RL2					IL1RL2=IL36R	Cytokine	IL1 family		20959797; 24332029
IL1F10				IL1RL2						Cytokine	IL1 family		22315422 , 31387327
IL22				IL22RA2						Cytokine	type 2		15032600
ICAM5				IL6R						Cytokine			32822567
IGFBP7				IL6R						Cytokine			32822567
IGFBPL1				IL6R						Cytokine			32822567
LTF				IL6R						Cytokine			32822567
WFIKKN2				IL6R						Cytokine			32822567
CD248				IL6R						Cytokine			35922511
CD1B				IL6ST						Cytokine			35922511
INS				INSR						Growth factor	Insulin family		24633815
ICAM5				ISLR2						Cell adhesion			32822567
IGFBP7				ISLR2						Growth factor	Insulin family		32822567
IGFBPL1				ISLR2						Growth factor	Insulin family		32822567
LEP				ISLR2						Growth factor	Insulin family		32822567
LTF				ISLR2						Growth factor	Insulin family		32822567
WFIKKN2				ISLR2						Growth factor	Insulin family		32822567
CALR				ITGA3						Cell adhesion			8006073, 11327697,
IL32				ITGB3						Cell adhesion			30391782
F11R				JAM2						Cell adhesion			25119047
JAM2				JAM2						Cell adhesion			35922511
JAM2				JAM3						Cell adhesion			16093349
JAM3				JAM3						Cell adhesion			16118203
VEGFC				KDR					KDR=VEGFR2	Growth factor	VEGF family		11181169
TIMP3				KDR						Growth factor	VEGF family		12652295
VEGFD				KDR					KDR=VEGFR2 ; VEGFD=FIGF	Growth factor	VEGF family		16835467
DCN				KDR						Growth factor	VEGF family		21659473
BSG				KDR					BSG= EMMPRIN = CD147	Growth factor	VEGF family		25825981
VEGFA				KDR					KDR=FLK1=VEGFR2	Growth factor	VEGF family		11181169 ; 1417831
GREM1				KDR						Growth factor	VEGF family		25810250; 20660291
HLA-C				KIR2DL1						Checkpoint	KIR	HLA recognition	11955593;15580655
HLA-C				KIR2DL2						Checkpoint	KIR	HLA recognition	11955593;15580655
HLA-C				KIR2DL3						Checkpoint	KIR	HLA recognition	11955593;15580655
HLA-G				KIR2DL4						Checkpoint	KIR	HLA recognition	17056715; 11955593;15580655
TAFA2				KIR2DL5A						HLA recognition	KIR		36178190
PVR				KIR2DL5A						HLA recognition	KIR		32822567; 35922511
PVR				KIR2DL5B						HLA recognition	KIR		32822567
HLA-C				KIR2DS1						HLA recognition	KIR		28546555
HLA-A				KIR2DS2						HLA recognition	KIR		24550293
HLA-C				KIR2DS2						HLA recognition	KIR		28916719
HLA-A				KIR2DS4						HLA recognition	KIR		19858347
HLA-C				KIR2DS4						HLA recognition	KIR		31138701; 27455421
HLA-F				KIR3DL1						Checkpoint	KIR		27455421
HLA-B				KIR3DL1						Checkpoint	KIR	HLA recognition	11955593;15580655
HLA-A				KIR3DL1						Checkpoint	KIR	HLA recognition	25480565
TAFA2				KIR3DL1						HLA recognition	KIR		36178190
HLA-B				KIR3DL2						Checkpoint	KIR		23440420
HLA-F				KIR3DL2						Checkpoint	KIR		27455421
HLA-A				KIR3DL2						Checkpoint	KIR		25480565
TAFA2				KIR3DL2						HLA recognition	KIR		36178190
HHLA2				KIR3DL3						Checkpoint	B7		33536266
TAFA2				KIR3DL3						Checkpoint	KIR		36178190
HLA-F				KIR3DS1						HLA recognition	KIR		27455421
HLA-B				KIR3DS1						HLA recognition	KIR		28603523
KISS1				KISS1R									12944565
KITLG				KIT					KITLG= SCF = stem cell factor	Cytokine	RTK		17662946
CLEC2D				KLRB1									24223577
CLEC2B				KLRF1									17057721
CLEC2A				KLRF2									24223577,
CDH1				KLRG1					CDH1=E-Cadherin = Cadherin 1	Cell adhesion			16904340
L1CAM				L1CAM					CD171=L1CAM	Cell adhesion			18701456
CHL1				L1CAM						Cell adhesion			35922511
CLEC4G				LAG3					CLEC4G=LSECTIN	Checkpoint	Lag3	HLA recognition	24769443
LGALS3				LAG3						Checkpoint	Lag3		25691328
FGL1				LAG3						Checkpoint	Lag3	HLA recognition	30580966
HLA-DPA1				LAG3						Checkpoint	Lag3	HLA recognition	26927206; 22437870
HLA-DPA2				LAG3						Checkpoint	Lag3	HLA recognition	26927206; 22437870
HLA-DPA3				LAG3						Checkpoint	Lag3	HLA recognition	26927206; 22437870
HLA-DPB1				LAG3						Checkpoint	Lag3	HLA recognition	26927206; 22437870
HLA-DPB2				LAG3						Checkpoint	Lag3	HLA recognition	26927206; 22437870
HLA-DQA1				LAG3						Checkpoint	Lag3	HLA recognition	26927206; 22437870
HLA-DQA2				LAG3						Checkpoint	Lag3	HLA recognition	26927206; 22437870
HLA-DQB1				LAG3						Checkpoint	Lag3	HLA recognition	26927206; 22437870
HLA-DQB2				LAG3						Checkpoint	Lag3	HLA recognition	26927206; 22437870
HLA-DQB3				LAG3						Checkpoint	Lag3	HLA recognition	26927206; 22437870
HLA-DRA				LAG3						Checkpoint	Lag3	HLA recognition	26927206; 22437870
HLA-DRB1				LAG3						Checkpoint	Lag3	HLA recognition	26927206; 22437870
HLA-DRB2				LAG3						Checkpoint	Lag3	HLA recognition	26927206; 22437870
HLA-DRB3				LAG3						Checkpoint	Lag3	HLA recognition	26927206; 22437870
HLA-DRB4				LAG3						Checkpoint	Lag3	HLA recognition	26927206; 22437870
HLA-DRB5				LAG3						Checkpoint	Lag3	HLA recognition	26927206; 22437870
HLA-DRB6				LAG3						Checkpoint	Lag3	HLA recognition	26927206; 22437870
HLA-DRB7				LAG3						Checkpoint	Lag3	HLA recognition	26927206; 22437870
HLA-DRB8				LAG3						Checkpoint	Lag3	HLA recognition	26927206; 22437870
HLA-DRB9				LAG3						Checkpoint	Lag3	HLA recognition	26927206; 22437870
SFTPD				LAIR1									24585933
LAIR1				LAIR1									35922511
LRPAP1				LDLR									7822276
APOB				LDLR									24447298
APOE				LDLR									24447298
LEP				LEPR						Cytokine	type 1		9463481
LGALS1				LGALS1									20696842;21427408
RSPO1				LGR4						Wnt pathway			21693646
RSPO2				LGR4						Wnt pathway			21693646
RSPO3				LGR4						Wnt pathway			21693646
RSPO4				LGR4						Wnt pathway			21693646
RSPO1				LGR5						Wnt pathway			21693646
RSPO2				LGR5						Wnt pathway			21693646
RSPO3				LGR5						Wnt pathway			21693646
RSPO4				LGR5						Wnt pathway			21693646
RSPO1				LGR6						Wnt pathway			21727895
RSPO2				LGR6						Wnt pathway			21727895
RSPO3				LGR6						Wnt pathway			21727895
RSPO4				LGR6						Wnt pathway			21727895
FAM3C				LIFR						Cytokine	type 1		30692635
BST2				LILRA4									19564354
HLA-F				LILRB1						HLA recognition			11169396; 9285411; 9382880
HLA-G				LILRB1					LILRB1=ILT2	HLA recognition		Checkpoint	17056715;19841038
HLA-A				LILRB1						HLA recognition			9285411; 9382880
HLA-B				LILRB1						HLA recognition			9285411; 9382880
HLA-C				LILRB1						HLA recognition			9285411; 9382880
HLA-G				LILRB2					LILRB2=ILT4	HLA recognition		Checkpoint	17056715
CD1D				LILRB2						HLA recognition			19124746
SEMA4A				LILRB2						HLA recognition			29467366
HLA-F				LILRB2						HLA recognition			11169396
HLA-C				LILRB2									12853576
LAIR1				LILRB4					LILRB4=ILT3	HLA recognition			19283782
LCN1				LMBR1L									11287427
SERPINE1				LRP1						Cell adhesion			15001579
MDK				LRP1									10772929
APOB				LRP2					LRP2=megalin				10330424
DKK1				LRP4						Wnt pathway			19936252
SOST				LRP4						Wnt pathway			19936252
SOST				LRP5						Wnt pathway			15908424
DKK1				LRP5						Wnt pathway			22000856
DKK2				LRP5						Wnt pathway			22589387; 11357136
SOST				LRP6						Wnt pathway			15908424
DKK4				LRP6						Wnt pathway			29925589
DKK1				LRP6						Wnt pathway			11357136; 22000856
DKK2				LRP6						Wnt pathway			22589387; 11357136
LRPAP1				LRP8									10571241
RELN				LRP8									10571241
APOB				LSR									29178324
APOE				LSR									29178324
TNFSF14				LTBR						Cytokine	TNF		11239407
ALKAL1				LTK									26630010
ALKAL2				LTK									26630010,
LY9				LY9					LY9=SLAMF3				16365421
MCAM				MCAM						Cell adhesion			17982057
CNTN1				MCAM						Cell adhesion			35922511
GAS6				MERTK									9160883
PROS1				MERTK									25568918
HGF				MET						Growth factor			15218027
DCN				MET						Growth factor			19433454
PTN				MFRP									36178190
THPO				MPL						Cytokine	type 1		11784712
MPZL1				MPZL1									35922511
ADM				MRGPRX2									16111673,15823563,
MST1				MST1R						Growth factor			8062829;9045873
SIGLEC9				MUC1									27595232 ; 24045940
KMT2E				NCR2									23958951
NCR3LG1				NCR3					NCR3LG1=B7-H6 ; NCR3=NKp30	Checkpoint	B7		23954143
BAG6				NCR3					NCR3=NKp30				18055229
CADM3				NECTIN1									15741237
CADM3				NECTIN3									15741237
CADM1				NECTIN3									22703826,
ICAM5				NEO1						Cell adhesion			32822567
IGFBP7				NEO1						Growth factor			32822567
IGFBPL1				NEO1						Growth factor			32822567
LTF				NEO1									32822567
CD80				NGFR					TNFRSF16 = NGFR				35922511
NMB				NMBR									1655761
GRP				NMBR									10545285
CNTN1				NOTCH1						Notch pathway			14567914
DLK1				NOTCH1						Notch pathway			16921404
DLL3				NOTCH1						Notch pathway			16921404
DLL1				NOTCH1						Notch pathway			21685328
JAG1				NOTCH1					JAG1=CD339	Notch pathway			15137944;18292500;16921404
DLL4				NOTCH1						Notch pathway			15137944;19494260
JAG2				NOTCH1					JAG2=SER2	Notch pathway			22503540;21352254;16921404
CNTN1				NOTCH2						Notch pathway			14567914
DLL3				NOTCH2						Notch pathway			16921404
JAG1				NOTCH2						Notch pathway			16921404
JAG2				NOTCH2						Notch pathway			16921404
DLL1				NOTCH2						Notch pathway			21685328
DLK1				NOTCH2						Notch pathway			22353464
DLL4				NOTCH2						Notch pathway			15137944;19494260
MDK				NOTCH2						Notch pathway			18469519
DLL3				NOTCH3						Notch pathway			16921404
JAG1				NOTCH3						Notch pathway			16921404
JAG2				NOTCH3						Notch pathway			16921404
DLL1				NOTCH3						Notch pathway			21685328
DLK1				NOTCH3						Notch pathway			22353464
DLL4				NOTCH3						Notch pathway			15137944;19494260
DLL1				NOTCH4						Notch pathway			16921404
DLL3				NOTCH4						Notch pathway			16921404
DLL4				NOTCH4						Notch pathway			16921404
JAG1				NOTCH4						Notch pathway			16921404
JAG2				NOTCH4						Notch pathway			16921404
DLK1				NOTCH4						Notch pathway			22353464
OSTN				NPR3						Growth factor			19244276;17951249
CNTN1				NRCAM						Cell adhesion			35922511
PGF				NRP1						Growth factor			9712843
VEGFB				NRP1						Growth factor			11181169
VEGFA				NRP1						Growth factor			11181169 ; 21653826
C3				NRP1						Innate immune	Complement		31572401
C4A				NRP1						Innate immune	Complement		31572401,
HGF				NRP1						Growth factor	FGF family		15695515
FGF1				NRP1						Growth factor	FGF family		15695515
FGF2				NRP1						Growth factor	FGF family		15695515
FGF4				NRP1						Growth factor	FGF family		15695515
FGF7				NRP1						Growth factor	FGF family		15695515
FGFR1				NRP1						Growth factor	FGF family		15695515
SEMA4A				NRP1							Semaphorin		23913274
SEMA3A				NRP1							Semaphorin		29067024
VEGFA				NRP2						Growth factor			11181169
PGF				NRP2						Growth factor			12613545
VEGFC				NRP2						Growth factor			16621967
SEMA3C				NRP2							Semaphorin		29067024
SEMA3F				NRP2							Semaphorin		29067024 ; 25068647
NLGN1				NRXN1									22750515
TIE1				NTRK1					LRFN2=SALM1				32822567
SLITRK4				OLR1									35922511
AVP				OXTR									10858434
OXT				OXTR									30737392
CD274				PDCD1					CD274 = PDL1	Checkpoint	B7		23954143
PDCD1LG2				PDCD1						Checkpoint	B7		23954143
PDGFA				PDGFRA						Cytokine	RTK	Growth factor	15207811;9739761
PDGFB				PDGFRA						Cytokine	RTK	Growth factor	15207811;9739761
PDGFC				PDGFRA						Cytokine	RTK	Growth factor	15207811;9739761
PDGFD				PDGFRB						Cytokine	RTK	Growth factor	11331881
PDGFB				PDGFRB						Cytokine	RTK	Growth factor	15207811;9739761
CLEC1B				PDPN					CLEC1B=CLEC2				25458834
EZR				PDPN									17046996
MSN				PDPN									17046996
APLP2				PIGR									35922511
CD99				PILRA									18234675
CCL18				PITPNM3					PITPNM3=ACKR6	Chemokine	CC		22633458
PLAU				PLAUR									11501527
MELTF				PLG									15936756
PLG				PLGRKT									25568918
SLPI				PLSCR1									19333378
SLPI				PLSCR4									19333378
SERPINF1				PLXDC1									25535841
SERPINF1				PLXDC2									25535841
SEMA6A				PLXNA4							Semaphorin		20606624
SEMA6B				PLXNA4							Semaphorin		21832283
APLP2				PLXNA4									35922511
APP				PLXNA4									35922511
SEMA4D				PLXNB1							Semaphorin		11245885
SEMA4A				PLXNB1							Semaphorin		29981480
ANG				PLXNB2						Growth factor			29100074
SEMA4D				PLXNB2							Semaphorin		11245885
SEMA4A				PLXNB2							Semaphorin		29981480
SEMA4C				PLXNB2							Semaphorin		17554007; 29555978
SEMA4A				PLXNB3							Semaphorin		11245885
SEMA5A				PLXNB3							Semaphorin		15218527
SEMA4D				PLXNB3							Semaphorin		35922511
SEMA7A				PLXNC1							Semaphorin		17671519;10520995
SEMA4A				PLXND1							Semaphorin		11245885
SEMA3E				PLXND1							Semaphorin		21724832; 20664171
PRL				PRLR						Cytokine	type 1		18467331
ICAM5				PRTG									32822567
IGFBP7				PRTG									32822567
IGFBPL1				PRTG									32822567
LTF				PRTG									32822567
WFIKKN2				PRTG									32822567
SHH				PTCH1									27647915
IHH				PTCH1									29274272
IHH				PTCH2									29274272
PTH				PTH1R									12947048
PTHLH				PTH1R									15361064
PTH				PTH2R									7797535
PTHLH				PTH2R									8702701
GAS1				PTPRA									36178190
SEMA4D				PTPRC							Semaphorin		8955171
LGALS1				PTPRC									10369126
MRC1				PTPRC									27601670
IL1RAP				PTPRD						Cell adhesion			32822567
LRFN1				PTPRD					LRFN1=SALM2	Cell adhesion			32822567
LRFN2				PTPRD						Cell adhesion			32822567
LRFN3				PTPRD					LRFN3=SALM4	Cell adhesion			32822567
LRFN4				PTPRD					LRFN4=SALM3	Cell adhesion			32822567
LRFN5				PTPRD					LRFN5=SALM5	Cell adhesion			32822567
OMG				PTPRD						Cell adhesion			36178190
LRFN1				PTPRF						Cell adhesion			32822567
LRFN2				PTPRF						Cell adhesion			32822567
LRFN4				PTPRF						Cell adhesion			32822567
LRFN5				PTPRF						Cell adhesion			32822567
OMG				PTPRF						Cell adhesion			36178190
IL1RAP				PTPRF						Cell adhesion			35922511; 32822567
SCD2				PTPRJ						Cell adhesion			21813734
PTPRK				PTPRK						Cell adhesion			8264577
PTPRM				PTPRM						Cell adhesion			8394372
DSCAM				PTPRM						Cell adhesion			32822567
DSCAML1				PTPRM						Cell adhesion			32822567
IL1RAP				PTPRS						Cell adhesion			32822567
IL1RAPL1				PTPRS						Cell adhesion			32822567
IL1RAPL2				PTPRS						Cell adhesion			32822567
LRFN1				PTPRS						Cell adhesion			32822567
LRFN2				PTPRS						Cell adhesion			32822567
LRFN3				PTPRS						Cell adhesion			32822567
LRFN4				PTPRS						Cell adhesion			32822567
LRFN5				PTPRS						Cell adhesion			32822567
OMG				PTPRS						Cell adhesion			36178190
DSCAM				PTPRT						Cell adhesion			32822567
DSCAML1				PTPRT						Cell adhesion			32822567
OMG				PTPRU									36178190
OSTN				PTPRU									36178190
CNTN1				PTPRZ1									7628014
TNC				PTPRZ1									11313993
IL34				PTPRZ1									23744080
PTN				PTPRZ1									28569747; 10706604
NECTIN3				PVR									11544254
NECTIN2				PVRIG					PVRIG=CD112R	Checkpoint	Nectin		26755705
SLIT1				ROBO1									21600986
SLIT1				ROBO2									21600986
ANXA2				ROBO4									29786451
WNT5A				ROR1						Wnt pathway			18287027
PTN				ROR1									36178190
WNT1				ROR2						Wnt pathway			15388793
WNT3				ROR2						Wnt pathway			15388793
WNT3A				ROR2						Wnt pathway			15388793
WNT5A				ROR2						Wnt pathway			16602827
APOE				SCARB1									12138091
TGFB1				SCD2						Cytokine	TGF		14976204
ADCYAP1				SCTR									1335692,
HGF				SDC1						Cell adhesion			11830493
CCL5				SDC1						Cell adhesion			14637022
FGF2				SDC1						Cell adhesion			8609172; 8621465
CXCL8				SDC2						Cell adhesion			14527339
FGF2				SDC2						Cell adhesion			8609172; 8621465
TNFSF13				SDC2									15846369
MDK				SDC4						Cell adhesion			8621465
TFPI				SDC4						Cell adhesion			8621465
TNC				SDC4						Cell adhesion			11731446
CCL5				SDC4						Cell adhesion			14637022
CCN1				SDC4						Cell adhesion			16275757
RSPO3				SDC4						Cell adhesion			21397842
VTN				SDC4						Cell adhesion			14681059
FGF2				SDC4						Cell adhesion			8609172; 8621465
THBS1				SDC4						ECM interaction			17879962
CEACAM1				SELE						Cell adhesion			1378450
GLG1				SELE						Cell adhesion			11404363
SERPING1				SELE						Cell adhesion			14568956
PODXL2				SELE						Cell adhesion			18606703
BSG				SELE						Cell adhesion			19443639
SELPLG				SELE						Cell adhesion			26124272
CD34				SELE						Cell adhesion			29296932
ANPEP				SELE						Cell adhesion			29777742
CD44				SELE						Cell adhesion			29777742,
MUC7				SELL						Cell adhesion			9538010
PODXL				SELL						Cell adhesion			9625756
CFH				SELL						Cell adhesion			10377245
SELPLG				SELL						Cell adhesion			10725346
CD34				SELL						Cell adhesion			12889478; 35922511
PODXL2				SELL						Cell adhesion			18606703; 12889478
VCAN				SELL						ECM interaction			10950950
SELPLG				SELP						Cell adhesion			9128259
CD24				SELP						Cell adhesion			9129046
PODXL2				SELP						Cell adhesion			18606703
CD34				SELP						Cell adhesion			29296932
SERPING1				SELP						Cell adhesion			14568956,
VCAN				SELP						ECM interaction			10950950
IL1F10				SIGIRR					TIR8	Cytokine	IL1 family		22315422 , 31387327
CD52				SIGLEC10									29997173
CD24				SIGLEC10									31367043
SELPLG				SIGLEC5									27892504
SFTPD				SIRPA									22511785
CD47				SIRPA									17070842; 15294972
CD47				SIRPG									15383453
SLAMF1				SLAMF1					SLAMF1=CD150		SLAM		15539155
SLAMF6				SLAMF6					SLAMF6=NTBA		SLAM		15879084
SMOC1				SMOC2									36178190
NGF				SORCS3									15710408
LRPAP1				SORL1									8940146
LRPAP1				SORT1									9013611
GRN				SORT1									22361451, 24163244
ICAM1				SPN					SPN=CD43				1683685
SIGLEC1				SPN					SPN=CD43				35922511
TXLNA				STX1A						Cytokine			12558796
TXLNA				STX3					TXLNA=IL14	Cytokine			12558796
TXLNA				STX4						Cytokine			12558796
ANGPT1				TEK					TIE2	Growth factor			9723709
ANGPT2				TEK						Growth factor			9723709
ANGPT4				TEK						Growth factor			9723709
LECT2				TIE1									31474362
NECTIN3				TIGIT						Checkpoint	Nectin		26927206
NECTIN2				TIGIT						Checkpoint	Nectin		27192565
PVR				TIGIT					PVR=CD155	Checkpoint	Nectin		27192565
SFTPA1				TLR2						Innate immune	TLR		11724772
SFTPA2				TLR2						Innate immune	TLR		11724772
RNASE2				TLR2						Innate immune	TLR		18195069
ZG16B				TLR2						Innate immune	TLR		20802527
DCN				TLR2						Innate immune	TLR		22087031
BGN				TLR2						Innate immune	TLR		24480070
PRG4				TLR2						Innate immune	TLR		26643105
VCAN				TLR2						Innate immune	TLR		26711349
ANXA2				TLR2						Innate immune	TLR		26885373
S100A8				TLR4						Innate immune	TLR		17767165
DEFB4A				TLR4						Innate immune	TLR		19735472
DEFB4B				TLR4						Innate immune	TLR		19735472
ZG16B				TLR4						Innate immune	TLR		20802527
DCN				TLR4						Innate immune	TLR		22087031
BGN				TLR4						Innate immune	TLR		24480070
PRG4				TLR4						Innate immune	TLR		26643105
S100A9				TLR4						Innate immune	TLR		17767165,
ZG16B				TLR5						Innate immune	TLR		20802527
ZG16B				TLR6						Innate immune	TLR		20802527
RNASET2				TLR8						Innate immune	TLR		31778653
HHLA2				TMIGD2					HHLA2=B7H7 ; TMIGD2=CD28H	Checkpoint	B7		28679835
TNFSF10				TNFRSF10A					TNFSF10=TRAIL; TNFRSF10A=DR4	Cytokine	TNF		11239407
TNFSF10				TNFRSF10B					TNFRSF10B=DR5	Cytokine	TNF		11239407
TNFSF10				TNFRSF10C						Cytokine	TNF		11239407
TNFSF10				TNFRSF10D						Cytokine	TNF		11239407
TNFSF11				TNFRSF11A					TNFRSF11A=RANK ; TNFSF11=RANKL	Cytokine	TNF		11239407
TNFSF10				TNFRSF11B						Cytokine	TNF		11239407
TNFSF11				TNFRSF11B					TNFRSF11B=OPG	Cytokine	TNF		11239407
VWF				TNFRSF11B						Cytokine	TNF		15799029
TNFSF12				TNFRSF12A					TNFSF12 = TWEAK	Cytokine	TNF		11239407
TNFSF13				TNFRSF13B					TNFRSF13B = TACI /TNFSF13 =APRIL	Cytokine	TNF		11239407
TNFSF13B				TNFRSF13B					TNFSF13B = BAFF	Cytokine	TNF		11239407
TNFSF13B				TNFRSF13C					TNFSF13C= BAFFR	Cytokine	TNF		11239407
BTLA				TNFRSF14					TNFRSF14 = HVEM	Checkpoint	TNF	Cytokine	15568026; 12796776
CD160				TNFRSF14					TNFRSF14 = HVEM	Checkpoint	TNF	Cytokine	21959263; 18193050
LTA				TNFRSF14					TNFRSF14 = HVEM	Cytokine	TNF		7995952
TNFSF14				TNFRSF14					TNFSF14=LIGHT ; TNFRSF14=HVEM	Cytokine	TNF		11239407
TNFSF13				TNFRSF17					TNFRSF17 = BCMA	Cytokine	TNF		11239407
TNFSF13B				TNFRSF17						Cytokine	TNF		11239407
TNFSF18				TNFRSF18					TNFRSF18 = GITR	Checkpoint	TNF	Cytokine	11239407
LTA				TNFRSF1A						Cytokine	TNF		7995952
TNF				TNFRSF1A						Cytokine	TNF		11239407
GRN				TNFRSF1A						Cytokine	TNF	Growth factor	21393509
LTA				TNFRSF1B						Cytokine	TNF		7995952
TNF				TNFRSF1B						Cytokine	TNF		11239407
GRN				TNFRSF1B						Cytokine	TNF	Growth factor	21393509
APP				TNFRSF21						Cytokine	TNF		19225519
PI16				TNFRSF21						Cytokine	TNF		35922511
TNFSF15				TNFRSF25						Cytokine	TNF		11239407
TNFSF4				TNFRSF4					TNFSF4 = OX40L	Checkpoint	TNF	Cytokine	11239407
FASLG				TNFRSF6B						Cytokine	TNF		11239407
TNFSF14				TNFRSF6B					TNFRSF6B=DCR3	Cytokine	TNF		11239407
TNFSF15				TNFRSF6B					VEGI=TNFSF15	Cytokine	TNF		11239407
TNFSF8				TNFRSF8					CD30L/CD30	Cytokine	TNF		11239407
TNFSF9				TNFRSF9					TNFSF9 = 4-1BBL=CD137L ; TNFRSF9=CD137	Checkpoint	TNF	Cytokine	11239407
GAS6				TYRO3									25568918
PROS1				TYRO3									25568918
NTN1				UNC5C									12810718
TGFB1				VASN									30252131
JAG1				VASN									35922511
JAG2				VASN									35922511
ADCYAP1				VIPR1									11897681,9928018, 11931347, 16930633, 8791009,12429744,
ADCYAP1				VIPR2									16930633, 11978642, 9928018, 11931347,8146174,
LRPAP1				VLDLR									8083232
RELN				VLDLR									10571241
HLA-E				VSIR						HLA recognition			35922511
HLA-F				VSIR						HLA recognition			35922511
IGSF11				VSIR									30220083
BTLA				VTCN1					VTCN1=B7H4=B7x	Checkpoint	B7		12796776
WNT1				WIF1						Wnt pathway			15735684
XCL1				XCR1						Chemokine	C		9632725; 22633458
XCL2				XCR1						Chemokine	C		9632725; 22633458

## Sheet: Supp_Data_2
Interaction	Source	Source reference	Reason for exclusion	Reason for exclusion
ADAM10 / EPHA3	NATMI	16239146	cleavage; not an interaction	Not a Ligand-Receptor interaction
ADAM12 / SDC4	NATMI	12509413	cleavage; not an interaction	Not a Ligand-Receptor interaction
ADAM17 / NOTCH1	NATMI	10882063, 9620803,	cleavage; not an interaction	Not a Ligand-Receptor interaction
AFDN / EPHA7	NATMI	9707552	Nectin- and actin-filament-binding protein that connects nectin to the actin cytoskeleton , not LR interaction	Not a Ligand-Receptor interaction
AFDN / EPHB2	NATMI	9707552	Nectin- and actin-filament-binding protein that connects nectin to the actin cytoskeleton , not LR interaction	Not a Ligand-Receptor interaction
AFDN / EPHB3	NATMI	9707552	Nectin- and actin-filament-binding protein that connects nectin to the actin cytoskeleton , not LR interaction	Not a Ligand-Receptor interaction
AFDN / EPHB6	NATMI	9707552	Nectin- and actin-filament-binding protein that connects nectin to the actin cytoskeleton , not LR interaction	Not a Ligand-Receptor interaction
AFDN / F11R	NATMI	10856295	Nectin- and actin-filament-binding protein that connects nectin to the actin cytoskeleton , not LR interaction	Not a Ligand-Receptor interaction
AFDN / NECTIN1	NATMI	10225955, 10617658,	Nectin- and actin-filament-binding protein that connects nectin to the actin cytoskeleton , not LR interaction	Not a Ligand-Receptor interaction
AFDN / NECTIN2	NATMI	10225955	Nectin- and actin-filament-binding protein that connects nectin to the actin cytoskeleton , not LR interaction	Not a Ligand-Receptor interaction
AFDN / NECTIN3	NATMI	10744716, 11024295,	Nectin- and actin-filament-binding protein that connects nectin to the actin cytoskeleton , not LR interaction	Not a Ligand-Receptor interaction
AFDN / NECTIN4	NATMI	11544254	Nectin- and actin-filament-binding protein that connects nectin to the actin cytoskeleton , not LR interaction	Not a Ligand-Receptor interaction
AGRN / ATP1A3	NATMI	16630822	not demonstrated in human system	Non human study / experimental system
AGRN / DAG1	NATMI	7531888	not PMID original publication	Refer to review - Non human study / experimental system (PMID 8798547)
AGRN / LRP4	NATMI	18848351	not demonstrated in human system	Non human study / experimental system
AGRN / MUSK	NATMI	8653787	not demonstrated clearly in human	Non human study / experimental system
AGT / LRP2	NATMI	15467006	not demonstrated clearly in human	Non human study / experimental system
AGT / MAS1	NATMI	12829792,12829792,	not demonstrated clearly in human	Non human study / experimental system
AMH / EGFR	NATMI	8596488	not a direct LR interaction	Not a direct LR interaction
ANGPT1 / TIE1	NATMI	11172728	not human study / From publication below : "no ligand has been found for Tie1, which is considered an orphan receptor"	Non human study / experimental system
ANGPT2 / TIE1	NATMI	27548530	From publication: "no ligand has been found for Tie1, which is considered an orphan receptor"	No primary evidence for this LR interaction in the paper
ANGPTL2 / ITGA5	NATMI	29074299	not in human system	Non human study / experimental system
ANGPTL2 / ITGB1	NATMI	29074299	not in human system	Non human study / experimental system
ANGPTL3 / ITGA5	NATMI	11877390	in the paper, aphaVbeta3 only	No primary evidence in the paper
ANXA1 / EGFR	NATMI	15581623		Not a direct LR interaction
APOB / OLR1	NATMI	9763524		No primary evidence for this LR interaction in the paper
APP / CAV1	NATMI	9553108	not an LR interaction	Not a Ligand-Receptor interaction
APP / GPC1	NATMI	15084524	binding but not GPC1 not a receptor	Not a Ligand-Receptor interaction
APP / NCSTN	NATMI	10993067	NCSTN not a receptor	Not a Ligand-Receptor interaction
AREG / ERBB3	NATMI	8702723		Non human study / experimental system
ARF1 / INSR	NATMI	9197239		Not a Ligand-Receptor interaction
ARF1 / PLD2	NATMI	12519790, 10801846,		Not a Ligand-Receptor interaction
AZGP1 / ITGAV	NATMI	9813179	study on mouse cell line	Non human study / experimental system
B2M / CD1A	NATMI	12833155	B2M serum protein, not a ligand	Not a Ligand-Receptor interaction
B2M / CD1B	NATMI	12118248	B2M serum protein, not a ligand	Not a Ligand-Receptor interaction
B2M / HLA-F	NATMI	11169396	B2M serum protein, not a ligand	Not a Ligand-Receptor interaction
B2M / LILRB1	NATMI	12897781	B2M serum protein, not a ligand (HLA-A instead)	Not a Ligand-Receptor interaction
BMP10 / ENG	NATMI	21737454	interaction with TGFb family ligand only	Not a Ligand-Receptor interaction
BMP15 / ACVR2A	NATMI	2419820	wrong ref	Wrong reference
BMP15 / BMPR1A	NATMI	2419820	wrong ref	Wrong reference
BMP2 / ENG	NATMI	9872992	not a LR interaction - " endoglin is an accessory protein of multiple kinase receptor complexes of the TGF-beta superfamily."	Not a Ligand-Receptor interaction
BMP7 / ENG	NATMI	9872992		No primary evidence for this LR interaction in the paper
BTC / ERBB2	NATMI	9662041		No primary evidence for this LR interaction in the paper
BTLA / CD79A	NATMI	19155498	not LR intraction. CD79a : BCR. BTLA associates with the BCR and, upon binding to HVEM,	Not a Ligand-Receptor interaction
CADM3 / EPB41L1	CellphoneDB	uniprot	unable to find source	No primary evidence found
CALR / ITGAV	NATMI	12196561	not LR interaction, more a complex association	Not a Ligand-Receptor interaction
CALR / LRP1	NATMI	14980518, 12821648,	studies not in human models	Non human study / experimental system
CCL11 / DPP4	CellphoneDB	PMID:24218476	transmembrane glycoprotein, dipeptidyl peptidase 4 -> not a signaling receptor	Not a Ligand-Receptor interaction
CCL2 / ACKR4	NATMI	10734104	in murine system (not in human)	Non human study / experimental system
CCL22 / DPP4	CellphoneDB	PMID:24218476	transmembrane glycoprotein, dipeptidyl peptidase 4 -> not a signaling receptor	Not a Ligand-Receptor interaction
CCL28 / ACKR2	NATMI	10781587	wrong PMID for this interaction	No primary evidence for this LR interaction in the paper
CCL3 / CCR3	CellphoneDB	PMID:24218476	not reported in publication	No primary evidence for this LR interaction in the paper
CD9 / L1CAM	NATMI	8838570	mouse study	Non human study / experimental system
CD99 / PILRB	NATMI	18234675	very low affinity	Very low affinity interaction
CDH1 / IGF1R	NATMI	22479204	NOT HUMAN	Non human study / experimental system
CDH1 / PTPRM	NATMI	9531566, 7642713,	not demonstrated clearly in human	Non human study / experimental system
CEACAM5 / CEACAM6	CellphoneDB	uniprot	not found in 35922511 study	No primary evidence found
CLCF1 / CNTFR + LIFR + IL6ST	CellphoneDB	uniprot	reported for CNTF but not for CLF1 in litterature	No primary evidence found
CNTN2 / CNTN1	NATMI	12139915	not human system	Non human study / experimental system
CNTN2 / NRCAM	NATMI	12139915	refers to Rat NRCAM, not human	Non human study / experimental system
CP / SLC40A1	NATMI	24921009	not a LR interaction	Not a Ligand-Receptor interaction
CTHRC1 / FZD3	NATMI	18606138	not demonstrated clearly in human	Non human study / experimental system
CTHRC1 / FZD5	NATMI	18606138	not demonstrated clearly in human	Non human study / experimental system
CTHRC1 / FZD6	NATMI	18606138	not demonstrated clearly in human	Non human study / experimental system
CTHRC1 / ROR2	NATMI	18606138		Non human study / experimental system
CXCL10 / DPP4	CellphoneDB	PMID:24218476	transmembrane glycoprotein, dipeptidyl peptidase 4 -> not a signaling receptor	Not a Ligand-Receptor interaction
CXCL10 / SDC4	NATMI	20484822		Non human study / experimental system
CXCL11 / DPP4	CellphoneDB	PMID:24218476	transmembrane glycoprotein, dipeptidyl peptidase 4 -> not a signaling receptor	Not a Ligand-Receptor interaction
CXCL12 / DPP4	CellphoneDB	PMID:24218476	transmembrane glycoprotein, dipeptidyl peptidase 4 -> not a signaling receptor	Not a Ligand-Receptor interaction
CXCL2 / DPP4	CellphoneDB	PMID:24218476	transmembrane glycoprotein, dipeptidyl peptidase 4 -> not a signaling receptor	Not a Ligand-Receptor interaction
CXCL5 / CXCR1	CellphoneDB	PMID:24218476	only in mouse	Review - interaction not occuring in human
CXCL9 / DPP4	CellphoneDB	PMID:24218476	transmembrane glycoprotein, dipeptidyl peptidase 4 -> not a signaling receptor	Not a Ligand-Receptor interaction
DAG1 / LAMA4	NATMI	27614294	review	No primary evidence found
DLK2 / NOTCH1	NATMI	21419176	not shown in human model	Non human study / experimental system
DNAJB11 / PRTG	NATMI	20335479	not shown in human model	Non human study / experimental system
EDN1 / KEL	NATMI	10438732	proteolytic enzyme, not a LR interaction	Not a Ligand-Receptor interaction
EDN2 / KEL	NATMI	10438732	proteolytic enzyme, not a LR interaction	Not a Ligand-Receptor interaction
EDN3 / KEL	NATMI	10438732	proteolytic enzyme, not a LR interaction	Not a Ligand-Receptor interaction
EFNB2 / PECAM1	NATMI	16357318	not LR interaction	Not a Ligand-Receptor interaction
EPO / CRLF3	NATMI	28769759	not in human	Non human study / experimental system
F11 / GP1BA	NATMI	11696542	retracted article ?	Retracted article
F8 / ASGR2	NATMI	15946216	F8 regulates coagulation / glycosylated heterodimeric plasma protein	Not a Ligand-Receptor interaction
F8 / LDLR	NATMI	15840700	F8 regulates coagulation / glycosylated heterodimeric plasma protein	Not a Ligand-Receptor interaction
F8 / LRP1	NATMI	11560943,12522143,	F8 regulates coagulation / glycosylated heterodimeric plasma protein	Not a Ligand-Receptor interaction
FGF2 / FGFRL1	NATMI	11418238	done in 3T3 cells - mouse model	Non human study / experimental system
GDF2 + BMP15 / BMPR1B + BMPR2 + ACVR1B	CellphoneDB	1218020110		No primary evidence for this specific interaction in the paper
GIP / DPP4	NATMI	15655705	transmembrane glycoprotein, dipeptidyl peptidase 4 -> not a signaling receptor	Not a Ligand-Receptor interaction
GNAI2 / EGFR	NATMI	11286993	NOT in human	Non human study / experimental system
GNAI2 / IGF1R	NATMI	11120746	IGF-I elicited IGF-I receptor tyrosine phosphorylation, resulting in the specific activation of G(i2). --> not a direct interaction	Not a Ligand-Receptor interaction
GPC3 / IGF1R	NATMI	18413366	favors IGF1//IGF1R interaction ; GPC3 confers oncogenecity through the interaction between IGF-II and its receptor --> not a direct interaction	Not a Ligand-Receptor interaction
GZMB / CHRM3	NATMI	11665980	not a LR interaction; receptor cleaavage by granzyme B	Not a Ligand-Receptor interaction
HAVCR1 / CD300LB	NATMI	20566714	not demonstrated in human	Non human study / experimental system
HGF / SDC2	NATMI	8157651		No primary evidence for this LR interaction in the paper
HLA-A / ERBB2	NATMI	10593938		Very poor binding mentionned
HLA-E / KLRK1	NATMI	24223577	review	Review + No primary evidence found
HP / CD163	NATMI	27294203	pb regarding integrity of publication	Contested publication
HSP90AA1 / EGFR	NATMI	18199556	not an L/R interaction	Not a Ligand-Receptor interaction
HSP90AA1 / FGFR3	NATMI	21487019	not an L/R interaction	Not a Ligand-Receptor interaction
HSPG2 / PTPRS	NATMI	11865065	not demonstrated in human	Not a direct LR interaction
ICAM1 / ITGAL	CellphoneDB	Reviewed_in_PMID:23602662	need an ITGB or ITGA also .?	Review + No primary evidence for this LR interaction in the paper
IGFBP4 / FZD8	NATMI	18528331	not demonstarted in human	Non human study / experimental system
IGFBP4 / LRP6	NATMI	18528331	not demonstarted in human	Non human study / experimental system
IL1RAPL1 / PTPRD	NATMI	23345436	not a human study	Non human study / experimental system
IL1RAPL1 / PTPRF	NATMI	23345436		Non human study / experimental system
IL26 / IL20RB	NATMI	14764663	error in subunit --> correct subunit is IL20RA	Error in IL20RB subunit, correct subunit is IL20RA
ITGB1 + ITGAV / ADGRE5	CellphoneDB	uniprot		No primary evidence found - ITGA5 instead of ITGAV found in MID15576472
L1CAM / CD9	NATMI	8838570	mouse study	Non human study / experimental system
L1CAM / CNTN1	NATMI	7595520	not human study	Non human study / experimental system
L1CAM / EGFR	NATMI	14718570	not totally in human system (cellular models not human but human proteins)	Non human study / experimental system
L1CAM / EPHB2	NATMI	22579729	not human study (chicken and mouse EphB2 only)	Non human study / experimental system
L1CAM / PTPRZ1	NATMI	9117260		Review + No primary evidence for this LR interaction in the paper
LGALS3BP / ITGB1	NATMI	9501082	binding complex not clearly defined	Binding complex not clearly defined - alpha subunit lacking
LGI2 / ADAM11	NATMI	20220021	wrong ref/study in mice	Non human study / experimental system
LGI4 / ADAM11	NATMI	20220021, 18974846,	study in mice	Non human study / experimental system
LGI4 / ADAM22	NATMI	20220021,18974846,	study in mice	Non human study / experimental system
LGI4 / ADAM23	NATMI	20220021,18974846,	study in mice	Non human study / experimental system
LRRC4B / PTPRD	NATMI	23345436	not a human study	Non human study / experimental system
LRRC4B / PTPRF	NATMI	23345436, 19252495,	not a human study (rat NGL-3)	Non human study / experimental system
LRRC4B / PTPRS	NATMI	23345436	not a human study	Non human study / experimental system
LTF / LRP1	NATMI	15178744,1464627,	not in human	Non human study / experimental system
LTF / LRP11	NATMI	1464627	not in human	Non human study / experimental system
MDK / ITGA4	NATMI	15466886	NOT DEMONSTRATED IN HUMAN	Non human study / experimental system
MDK / ITGA6	NATMI	15466886		Non human study / experimental system
MDK / ITGB1	NATMI	15466886		Non human study / experimental system
MDK / PTPRZ1	NATMI; CellPhoneDB	12573468; 10212223; 33569849	NOT DEMONSTRATED IN HUMAN - found several studies on mouse models	Non human study / experimental system
MDK / SDC1	NATMI	9089390		Non human study / experimental system
MDK / SDC3	NATMI	9089390		Non human study / experimental system
MDK / TSPAN1	NATMI	18851943	promote TSPAN interaction with integrins	Not a Ligand-Receptor interaction
MMP13 / LRP1	NATMI	10514495		Non human study / experimental system
MMP2 / SDC2	NATMI	17623663	ppi but not LR ; supress MMP2 matrix degradation, not an LR interaction	Not a Ligand-Receptor interaction
MMP7 / CD151	NATMI	16200075	oMMP-7 is captured and activated on the cell membranes through interaction with CD151	Not a Ligand-Receptor interaction
MMP7 / CD44	NATMI	11825873	not a LR interaction, receptor complex association	Not a Ligand-Receptor interaction
MMP7 / ERBB4	NATMI	17638887	not a LR interaction, receptor complex association	Not a Ligand-Receptor interaction
NAMPT / INSR	NATMI	15604363	retracted article	Retracted publication
NLGN1 / NRXN2	NATMI; CellPhoneDB	7736595		Non human study / experimental system
NLGN1 / NRXN3	NATMI; CellPhoneDB	8576240	Rat system	Non human study / experimental system
NLGN2 / NRXN1	NATMI; CellPhoneDB	8576240	Rat system	Non human study / experimental system
NLGN2 / NRXN2	NATMI; CellPhoneDB	8576240	Rat system	Non human study / experimental system
NLGN2 / NRXN3	NATMI; CellPhoneDB	8576240	Rat system	Non human study / experimental system
NLGN3 / NRXN1	NATMI; CellPhoneDB	8576240, 9325340,		Non human study / experimental system	endocytosis but not LR interaction (no downsream signaling)
NLGN3 / NRXN2	NATMI; CellPhoneDB	8576240	Rat system	Non human study / experimental system
NTNG2 / LRRC4	NATMI	17973922	not in human system	Non human study / experimental system
NTRK3 / PTPRD	NATMI	23345436	not human study	Non human study / experimental system
NTRK3 / PTPRF	NATMI	23345436	not human study	Non human study / experimental system
NTRK3 / PTPRS	NATMI	23345436	not human study	Non human study / experimental system
PDGFB / ART1	NATMI	11498506	not a LR interaction	Not a Ligand-Receptor interaction
PLG / F2R	NATMI	10978167	cleavage, not an LR interaction	Not a Ligand-Receptor interaction
PLG / F2RL1	NATMI	12604689, 10978167, 9020112,	not in human system / last PMIS wrong? + cleavage, not an LR interaction	Not a Ligand-Receptor interaction
PSAP / CD1B	NATMI	14716313	not a LR interaction	Not a Ligand-Receptor interaction
PSEN1 / NOTCH1	NATMI	10077672, 10206645, 12374741,	ppi but not ligand-receptor	Not a Ligand-Receptor interaction
PSEN1 / NOTCH2	NATMI	11518718	ppi but not ligand-receptor + murine study	Not a Ligand-Receptor interaction + Non human study / experimental system
PSEN1 / NOTCH3	NATMI	11518718	ppi but not ligand-receptor + murine study	Not a Ligand-Receptor interaction + Non human study / experimental system
PSEN1 / NOTCH4	NATMI	11518718	ppi but not ligand-receptor + murine study	Not a Ligand-Receptor interaction + Non human study / experimental system
PTDSS1 / SCARB1	NATMI	8999945	not in human	Non human study / experimental system
PTMA / VIPR1	NATMI	8886855	not in human system	Non human study / experimental system
PTN / PLXNB2	NATMI	16169070	not really a human study	No primary evidence for this LR interaction in the paper
PTN / PTPRB	NATMI	22839765	wong ref	No primary evidence for this LR interaction in the paper
PTN / PTPRS	NATMI	16169070	not really a human study	No primary evidence for this LR interaction in the paper
PTN / SDC3	NATMI	8175719	not in human system	Non human study / experimental system
RBP4 / STRA6	NATMI	23959802	not shown in human	Non human study / experimental system
RSPO1 / LRP6 + FZD8	CellphoneDB	uniprot	NOT DEMONSTRATED IN HUMAN SYSTEM - only ref found PMID 16543246	Non human study / experimental system
RSPO1 / ZNRF3	NATMI	24349440	not a LR interaction	Not a Ligand-Receptor interaction
RSPO2 / RNF43	NATMI	29769720	not a LR interaction	Not a Ligand-Receptor interaction
RSPO2 / ZNRF3	NATMI	29769720	not a LR interaction	Not a Ligand-Receptor interaction	degradation only, no further signaling
SEMA4G / PLXNB2	NATMI; CellphoneDB	21122816	not shown in human system	Non human study + No primary litterature found
SEMA6A / PLXNA2	NATMI	18327254	NOT HUMAN study	Non human study / experimental system
SEMA6B / PLXNA2	NATMI	25209245	not demonstrated in human	Non human study / experimental system
SEMA6D / PLXNA1 + TREM2 + TYROBP	CellphoneDB	PMID:22325954	NOT DEMONSTRATED IN HUMAN SYSTEM	Review but refer to non human study PMID 16715077
SEMA6D / TREM2	NATMI	16715077	NOT HUMAN study	Non human study / experimental system
SEMA6D / TYROBP	NATMI	16715077	NOT HUMAN study	Non human study / experimental system
SFTPD / ADGRE5	CellphoneDB	uniprot	no human primary littérature found	No primary evidence found
SLITRK1 / PTPRD	NATMI	23345436	not conducted in human system	Non human study / experimental system
SLITRK1 / PTPRS	NATMI	23345436	not conducted in human system	Non human study / experimental system
SLITRK2 / PTPRD	NATMI	25989451, 23345436,	not conducted in human system	Non human study / experimental system
SLITRK2 / PTPRS	NATMI	23345436	not conducted in human system	Non human study / experimental system
SLITRK3 / PTPRD	NATMI	22286174, 23345436,	not conducted in human system	Non human study / experimental system
SLITRK3 / PTPRS	NATMI	23345436	not conducted in human system	Non human study / experimental system
SPON2 / ITGAM	NATMI	30869196	not shown in human system	Non human study / experimental system
SPON2 / ITGB2	NATMI	30869196	not shown in human system	Non human study / experimental system
ST6GAL1 / CD22	NATMI	1717156	PPI interaction but not LR interaction - ligand of CD22 is CD45RO,	Not a Ligand-Receptor interaction
TAX1BP3 / ADGRB1	CellphoneDB	uniprot	no primary litterature found	No primary evidence found
TCTN1 / TMEM67	NATMI	21725307	protein complex, not LR interaction	Not a Ligand-Receptor interaction
TGFB1 / ENG	NATMI	12015308	not LR interaction / "accessory protein"	Not a Ligand-Receptor interaction
TGFB2 / ENG	NATMI	12015308	not LR interaction / "accessory protein"	Not a Ligand-Receptor interaction
TGFB3 / ENG	NATMI	9872992	not LR interaction / "accessory protein"	Not a Ligand-Receptor interaction
TGM2 / ITGB1	NATMI	10684262	coreceptor to promote FN1 binding to integrin	Not a Ligand-Receptor interaction
TGM2 / ITGB3	NATMI	10684262	coreceptor to promote FN1 binding to integrin	Not a Ligand-Receptor interaction
TGM2 / SDC4	NATMI	23499501	no demonsrated interaction here	No primary evidence for LR interaction in the paper
TIMD4 / HAVCR1	NATMI	28949386		Non human study / experimental system
TNC / PTPRB	NATMI	11313993	PTPRB is another gene, the protein mentionned in this study is encoded by PTPRZ1 (just below)	No primary evidence for LR interaction in the paper
TNFSF13 / TNFRSF11B	NATMI	10706119	wrong PMID	No primary evidence found
UNC5A / ADGRL3	CellphoneDB	uniprot	no primary littérature found - only UNC5D genes	No primary evidence found
VASP / CXCR2	NATMI	19435808	interacting protein but not a ligand/receptor interaction	Not a Ligand-Receptor interaction / interacting protein that ensures CXCR2 function
VEGFA / GPC1	NATMI	10196157	regulate VEGFA but not a LR interaction	Not a Ligand-Receptor interaction
WNT1 / FZD10	NATMI	24599775	not human study	Non human study / experimental system
WNT1 / FZD3	NATMI	14642436	not experimental study	No primary evidence for LR interaction in the paper
WNT1 / FZD9	NATMI	9147651		Non human study + No primary evidence found
YBX1 / NOTCH1	NATMI	30321499	not in human system	Non human study / experimental system + No primary evidence for this LR interaction in the paper
FGA + FGG + FGB / ITGAX + ITGB2	CellphoneDB			No primary evidence found
